# Supplementary material for: Gene Expression Differences in Prostate Cancers between Young and Old Men
Source: PLoS Genet. 2016 Dec 27;12(12):e1006477. doi: 10.1371/journal.pgen.1006477 (PMC5189936; doi:10.1371/journal.pgen.1006477)
Supplement: S1 File — (XLSX) [file pgen.1006477.s017.xlsx]

## Sheet: 183DEGs_interaction model
183 mRNA DEGs (62 down-regulated and 121 up-regulated genes) identified using age:tissue interaction contrast in limma.
gene	pathway	P	FDR	FC	Gene annotation
MMP7	immu	0	0.052	3.6	matrix metallopeptidase 7
CCL19	immu	0.001	0.145	3.3	chemokine ligand 19
CP	immu	0.001	0.15	3	ceruloplasmin
SERPINA3	immu	0	0.096	3	serpin peptidase inhibitor, clade A , member 3
LTF	immu	0.006	0.241	2.9	lactotransferrin
UBD		0.001	0.15	2.8	ubiquitin D
FAM3D		0	0.096	2.6	family with sequence similarity 3, member D
CCR7	immu	0	0.101	2.3	chemokine receptor 7
COL2A1	immu	0.003	0.187	2.3	collagen, type II, alpha 1
MMP9	immu	0.002	0.172	2.3	matrix metallopeptidase 9
TMEM178		0	0.052	2.3	transmembrane protein 178
IL7R	immu	0.001	0.121	2.2	interleukin 7 receptor
CFB	immu	0.004	0.21	2	complement factor B
EOMES	immu	0.001	0.162	2	eomesodermin homolog
IKZF1	immu	0.001	0.144	2	IKAROS family zinc finger 1
LTB	immu	0.003	0.185	2	lymphotoxin beta
CCL21	immu	0.002	0.172	1.9	chemokine ligand 21
CD79A	immu	0.002	0.172	1.9	CD79a molecule, immunoglobulin-associated alpha
ERG	immu	0.003	0.199	1.9	v-ets erythroblastosis virus E26 oncogene homolog
ITK	immu	0.002	0.172	1.9	IL2-inducible T-cell kinase
LYZ	immu	0.005	0.224	1.9	lysozyme
NKG7	immu	0.001	0.17	1.9	natural killer cell group 7 sequence
PRKCQ	immu	0	0.096	1.9	protein kinase C, theta
CD163L1	immu	0	0.116	1.8	CD163 molecule-like 1
CD180	immu	0.001	0.148	1.8	CD180 molecule
CXCR4	immu	0.001	0.141	1.8	chemokine receptor 4
F10	immu	0	0.102	1.8	coagulation factor X
FLJ33590		0.001	0.15	1.8	hypothetical protein FLJ33590
HIST1H2BM		0	0.096	1.8	histone cluster 1, H2bm
LOC389332		0.005	0.234	1.8	hypothetical LOC389332 , non-coding RNA.
PYHIN1		0	0.038	1.8	pyrin and HIN domain family, member 1
SLAMF6	immu	0	0.096	1.8	SLAM family member 6
TPSAB1	immu	0.002	0.172	1.8	tryptase alpha/beta 1
AMICA1	immu	0.003	0.199	1.7	adhesion molecule, interacts with CXADR antigen 1
APOE	immu	0.004	0.216	1.7	apolipoprotein E
C18ORF56		0	0.052	1.7
C2	immu	0	0.096	1.7	complement component 2
CD3D	immu	0.005	0.233	1.7	CD3d molecule, delta
CD3G	immu	0	0.116	1.7	CD3g molecule, gamma
CD96	immu	0.001	0.17	1.7	CD96 molecule
CPA3	immu	0	0.108	1.7	carboxypeptidase A3
CXCL13	immu	0.002	0.172	1.7	chemokine ligand 13
DOCK2	immu	0	0.101	1.7	dedicator of cytokinesis 2
E2F2	immu	0	0.086	1.7	E2F transcription factor 2
ELN	immu	0.001	0.144	1.7	elastin , transcript variant 4
FAM65C		0.005	0.23	1.7	family with sequence similarity 65, member C
HIST1H2AI		0	0.116	1.7	histone cluster 1, H2ai
NAPSB		0.004	0.224	1.7	napsin B aspartic peptidase pseudogene
PTPRC	immu	0.001	0.15	1.7	protein tyrosine phosphatase, receptor type, C
SAMD3		0	0.028	1.7	sterile alpha motif domain containing 3
SCML4		0	0.116	1.7	sex comb on midleg-like 4
TRAF3IP3		0.001	0.15	1.7	TRAF3 interacting protein 3
VWA2		0.002	0.172	1.7	von Willebrand factor A domain containing 2
ACAP1		0.002	0.172	1.6	ArfGAP with coiled-coil, ankyrin repeat and PH domains 1
ASB13		0	0.116	1.6	ankyrin repeat and SOCS box-containing 13
C18ORF1		0.004	0.215	1.6
C4A	immu	0.001	0.162	1.6	complement component 4A
CD19	immu	0.005	0.235	1.6	CD19 molecule
CD2	immu	0	0.101	1.6	CD2 molecule
CD84	immu	0.005	0.235	1.6	CD84 molecule
CNTN1		0.003	0.186	1.6	contactin 1
EBI2		0.002	0.172	1.6	Epstein-Barr virus induced gene 2
ELANE	immu	0.006	0.247	1.6	elastase, neutrophil expressed
ENPEP		0.003	0.187	1.6	glutamyl aminopeptidase
FLRT2		0.001	0.15	1.6	fibronectin leucine rich transmembrane protein 2
GPR110		0.002	0.182	1.6	G protein-coupled receptor 110
GPRIN3		0.002	0.172	1.6	GPRIN family member 3
HES1	immu	0.001	0.133	1.6	hairy and enhancer of split 1
HOXA2		0	0.101	1.6	homeobox A2
KLRB1	immu	0.001	0.17	1.6	killer cell lectin-like receptor subfamily B, member 1
LIMD2		0.001	0.15	1.6	LIM domain containing 2
LTB4R2	immu	0.003	0.195	1.6	leukotriene B4 receptor 2
P2RX2	immu	0.001	0.145	1.6	purinergic receptor P2X, ligand-gated ion channel, 2
PAPLN		0.004	0.213	1.6	papilin, proteoglycan-like sulfated glycoprotein
PDE3B	immu	0.003	0.197	1.6	phosphodiesterase 3B, cGMP-inhibited
PTPRO	immu	0.002	0.172	1.6	protein tyrosine phosphatase, receptor type, O
SULF1		0.002	0.172	1.6	sulfatase 1
THBS2	immu	0.005	0.227	1.6	thrombospondin 2
TIAM1	immu	0.001	0.165	1.6	T-cell lymphoma invasion and metastasis 1
ADAMTSL2		0.002	0.176	1.5	ADAMTS-like 2
C14ORF73		0	0.102	1.5
C16ORF67		0.005	0.235	1.5
C17ORF53		0.002	0.171	1.5
C1ORF75		0.003	0.199	1.5
C1R	immu	0.003	0.201	1.5	complement component 1, r subcomponent
C1S	immu	0	0.101	1.5	complement component 1, s subcomponent
CCL5	immu	0.002	0.172	1.5	chemokine ligand 5
CD37	immu	0.001	0.162	1.5	CD37 antigen
CD3E	immu	0.001	0.15	1.5	CD3e molecule, epsilon
CD6	immu	0.002	0.172	1.5	CD6 molecule
CDKN2B	immu	0.002	0.172	1.5	cyclin-dependent kinase inhibitor 2B
CHRD		0.005	0.235	1.5	chordin
CLSTN3		0.002	0.172	1.5	calsyntenin 3
CTSK		0.005	0.235	1.5	cathepsin K
DRP2		0.001	0.141	1.5	dystrophin related protein 2
EPHA3	immu	0.007	0.247	1.5	EPH receptor A3
FMOD	immu	0.006	0.237	1.5	fibromodulin
GJD3		0.003	0.192	1.5	gap junction protein, delta 3, 31.9kDa
GLI2	immu	0.006	0.247	1.5	GLI-Kruppel family member GLI2
GLT25D1		0	0.116	1.5	glycosyltransferase 25 domain containing 1
HIST1H2AK		0.001	0.144	1.5	histone cluster 1, H2ak
HIST1H4L	immu	0.003	0.187	1.5	histone cluster 1, H4l
HLA-DMB		0.001	0.144	1.5	major histocompatibility complex, class II, DM beta
HLA-DOB		0.001	0.162	1.5	major histocompatibility complex, class II, DO beta
IL18R1	immu	0.002	0.172	1.5	interleukin 18 receptor 1
LAX1	immu	0	0.099	1.5	lymphocyte transmembrane adaptor 1
LUM	immu	0.002	0.182	1.5	lumican
MASP1	immu	0.002	0.172	1.5	mannan-binding lectin serine peptidase 1
MGC12982		0.002	0.172	1.5	hypothetical protein MGC12982 , non-coding RNA.
MIR595		0.004	0.204	1.5	microRNA 595 , microRNA.
MXRA8		0.006	0.247	1.5	matrix-remodelling associated 8
PCDH10	immu	0.006	0.243	1.5	protocadherin 10
PCOLCE		0.001	0.141	1.5	procollagen C-endopeptidase enhancer
RLTPR		0.004	0.213	1.5	RGD motif, leucine rich repeats, tropomodulin domain
SASH3	immu	0.003	0.2	1.5	SAM and SH3 domain containing 3
SLC46A3		0.004	0.204	1.5	solute carrier family 46, member 3
STK33		0.004	0.217	1.5	serine/threonine kinase 33
TBX19		0	0.051	1.5	T-box 19
TBX5		0.005	0.235	1.5	T-box 5 , transcript variant 4
TGM2	immu	0.002	0.172	1.5	transglutaminase 2
TRPC4		0.001	0.162	1.5	transient receptor potential cation channel, subfamily C
ALDOC	metab	0.001	0.145	-1.5	aldolase C, fructose-bisphosphate
ANGPTL7		0	0.101	-1.5	angiopoietin-like 7
APLN	metab	0	0.116	-1.5	apelin
BAMBI		0.006	0.235	-1.5	BMP and activin membrane-bound inhibitor homolog
CMTM8		0.001	0.17	-1.5	CKLF-like MARVEL transmembrane domain containing 8
CRYM	metab	0.001	0.133	-1.5	crystallin, mu
CYP1A2	metab	0.001	0.164	-1.5	cytochrome P450, family 1, subfamily A, polypeptide 2
CYP3A43	metab	0	0.116	-1.5	cytochrome P450, family 3, subfamily A, polypeptide 43
CYP51A1	metab	0.004	0.208	-1.5	cytochrome P450, family 51, subfamily A, polypeptide 1
DNAJA4		0.003	0.187	-1.5	DnaJ homolog, subfamily A, member 4
MALL		0.006	0.239	-1.5	mal, T-cell differentiation protein-like
NAMPT	metab	0.004	0.211	-1.5	nicotinamide phosphoribosyltransferase
NUP62CL		0.002	0.172	-1.5	nucleoporin 62kDa C-terminal like
NXPH4	metab	0.006	0.235	-1.5	neurexophilin 4
OR4F21		0.001	0.162	-1.5	olfactory receptor, family 4, subfamily F, member 21
PHLDA2		0.002	0.172	-1.5	pleckstrin homology-like domain, family A, member 2
RALYL		0.003	0.197	-1.5	RALY RNA binding protein-like
SLC35F1		0.004	0.223	-1.5	solute carrier family 35, member F1
SMS	metab	0.001	0.17	-1.5	spermine synthase
SNCA	metab	0.001	0.144	-1.5	synuclein, alpha
AQP11		0	0.096	-1.6	aquaporin 11
BASP1		0.001	0.15	-1.6	brain abundant, membrane attached signal protein 1
C8ORF47		0.003	0.183	-1.6
CCDC74B		0.001	0.141	-1.6	coiled-coil domain containing 74B
CLGN		0.006	0.244	-1.6	calmegin
COL28A1		0.003	0.195	-1.6	collagen, type XXVIII, alpha 1
ELOVL2	metab	0.004	0.219	-1.6	elongation of very long chain fatty acids -like 2
ELOVL7	metab	0	0.096	-1.6	ELOVL family member 7, elongation of long chain fatty acids
FAM134B		0	0.052	-1.6	family with sequence similarity 134, member B
GPR88	metab	0.001	0.15	-1.6	G protein-coupled receptor 88
HS3ST1		0.001	0.162	-1.6	heparan sulfate 3-O-sulfotransferase 1
IGSF5		0.006	0.247	-1.6	immunoglobulin superfamily, member 5
LMAN1L		0.002	0.172	-1.6	lectin, mannose-binding, 1 like
MAP2		0.002	0.172	-1.6	microtubule-associated protein 2
NCAM2		0.002	0.172	-1.6	neural cell adhesion molecule 2
PPP2R2C		0.002	0.172	-1.6	protein phosphatase 2
SCD	metab	0.001	0.15	-1.6	stearoyl-CoA desaturase
ZC3H12A	metab	0.007	0.247	-1.6	zinc finger CCCH-type containing 12A
HES6		0.005	0.235	-1.7	hairy and enhancer of split 6
INSIG1	metab	0	0.116	-1.7	insulin induced gene 1
SOX10		0.003	0.186	-1.7	SRY -box 10
ADAMTS1		0.004	0.211	-1.8	ADAM metallopeptidase with thrombospondin type 1 motif
C2ORF14		0.006	0.244	-1.8
CADM2		0.004	0.208	-1.8	cell adhesion molecule 2
CDH26		0.002	0.172	-1.8	cadherin-like 26
CRISP2		0	0.052	-1.8	cysteine-rich secretory protein 2
LEPREL1		0.002	0.172	-1.8	leprecan-like 1
MESP1		0.003	0.187	-1.8	mesoderm posterior 1 homolog
SALL3		0.002	0.176	-1.8	sal-like 3
GPR37L1		0.005	0.226	-1.9	G protein-coupled receptor 37 like 1
P2RY1	metab	0.003	0.197	-1.9	purinergic receptor P2Y, G-protein coupled, 1
C15ORF48		0.002	0.177	-2
ZIC5		0.001	0.144	-2	Zic family member 5
CARTPT	metab	0.001	0.17	-2.1	CART prepropeptide
FOLH1		0	0.116	-2.1	folate hydrolase 1
NRG4		0.006	0.247	-2.1	neuregulin 4
LOC727924		0.003	0.187	-2.2	hypothetical LOC727924 , non-coding RNA.
PLP1	metab	0	0.101	-2.2	proteolipid protein 1
RELN	metab	0	0.052	-2.2	reelin
ST6GALNAC5	metab	0	0.116	-2.4	ST6 -N-acetylgalactosaminide alpha-2,6-sialyltransferase 5
ZIC2		0	0.028	-2.6	Zic family member 2
CEACAM20		0.002	0.172	-2.8	carcinoembryonic antigen-related cell adhesion molecule 20
Immu: immune/inflammatory related pathways; metab: metabolic pathways

## Sheet: IPA pathway for 121 DEGs
Ingenuity Canonical Pathways for 121 age-related differentially expressed genes (up-regulated in young group).
Ingenuity Canonical Pathways	-log(p-value)	Ratio	z-score	Molecules
B Cell Development	7.72	0.176	NaN	IL7R,PTPRC,CD19,HLA-DMB,HLA-DOB,CD79A
iCOS-iCOSL Signaling in T Helper Cells	6.91	0.0708	NaN	PTPRC,CD3G,PRKCQ,CD3E,HLA-DMB,HLA-DOB,CD3D,ITK
CD28 Signaling in T Helper Cells	6.63	0.065	NaN	PTPRC,CD3G,PRKCQ,CD3E,HLA-DMB,HLA-DOB,CD3D,ITK
Primary Immunodeficiency Signaling	6.57	0.115	NaN	IL7R,PTPRC,CD19,CD3E,CD79A,CD3D
Calcium-induced T Lymphocyte Apoptosis	5.87	0.0882	NaN	CD3G,PRKCQ,CD3E,HLA-DMB,HLA-DOB,CD3D
Complement System	5.85	0.132	1.342	C1R,C4A/C4B,C1S,CFB,MASP1
Role of NFAT in Regulation of the Immune Response	5.43	0.0452	2.449	CD3G,PRKCQ,CD3E,HLA-DMB,HLA-DOB,CD79A,CD3D,ITK
Granulocyte Adhesion and Diapedesis	5.4	0.0447	NaN	MMP7,CXCL13,CXCR4,MMP26,CCL21,CCL5,MMP9,CCL19
Altered T Cell and B Cell Signaling in Rheumatoid Arthritis	5.21	0.0682	NaN	CXCL13,HLA-DMB,CCL21,LTB,HLA-DOB,CD79A
Agranulocyte Adhesion and Diapedesis	5.21	0.0421	NaN	MMP7,CXCL13,CXCR4,MMP26,CCL21,CCL5,MMP9,CCL19
Nur77 Signaling in T Lymphocytes	4.92	0.0862	NaN	CD3G,CD3E,HLA-DMB,HLA-DOB,CD3D
T Cell Receptor Signaling	4.84	0.0588	NaN	PTPRC,CD3G,PRKCQ,CD3E,CD3D,ITK
CCR5 Signaling in Macrophages	4.4	0.0676	NaN	CD3G,PRKCQ,CD3E,CCL5,CD3D
PKCÎ¸ Signaling in T Lymphocytes	4.4	0.0492	0	CD3G,PRKCQ,CD3E,HLA-DMB,HLA-DOB,CD3D
Atherosclerosis Signaling	4.34	0.048	NaN	APOE,LYZ,CXCR4,COL2A1,TPSAB1/TPSB2,MMP9
Inhibition of Matrix Metalloproteases	4.28	0.1	NaN	MMP7,MMP26,THBS2,MMP9
OX40 Signaling Pathway	4.02	0.0562	NaN	CD3G,CD3E,HLA-DMB,HLA-DOB,CD3D
Cdc42 Signaling	3.62	0.0355	-1	CD3G,CD3E,HLA-DMB,HLA-DOB,CD3D,ITK
Acute Phase Response Signaling	3.59	0.0351	NaN	C1R,C4A/C4B,C1S,CFB,CP,SERPINA3
Type I Diabetes Mellitus Signaling	3.57	0.045	NaN	CD3G,CD3E,HLA-DMB,HLA-DOB,CD3D
Phospholipase C Signaling	3.54	0.0283	NaN	TGM2,CD3G,PRKCQ,CD3E,CD79A,CD3D,ITK
Cytotoxic T Lymphocyte-mediated Apoptosis of Target Cells	3.23	0.0938	NaN	CD3G,CD3E,CD3D
Hepatic Fibrosis / Hepatic Stellate Cell Activation	3.21	0.0297	NaN	COL2A1,CCL21,LTB,CCL5,MMP9,CCR7
Leukocyte Extravasation Signaling	3.19	0.0294	2.449	MMP7,PRKCQ,CXCR4,MMP26,MMP9,ITK
Neuroprotective Role of THOP1 in Alzheimer's Disease	2.77	0.0652	NaN	ATP,SERPINA3,MMP9
Hematopoiesis from Pluripotent Stem Cells	2.64	0.0588	NaN	CD3G,CD3E,CD3D
Dendritic Cell Maturation	2.63	0.0279	NaN	HLA-DMB,COL2A1,LTB,HLA-DOB,CCR7
LXR/RXR Activation	2.37	0.0312	0	C4A/C4B,APOE,LYZ,MMP9
PI3K Signaling in B Lymphocytes	2.31	0.0301	2	PTPRC,CD19,CD180,CD79A
Systemic Lupus Erythematosus Signaling	2.22	0.0223	NaN	PTPRC,CD3G,CD3E,CD79A,CD3D
T Helper Cell Differentiation	2.22	0.0417	NaN	HLA-DMB,HLA-DOB,IL18R1
Axonal Guidance Signaling	2.12	0.0159	NaN	ENPEP,MMP7,GLI2,PRKCQ,CXCR4,EPHA3,MMP9
VDR/RXR Activation	2.11	0.038	NaN	PRKCQ,HES1,CCL5
Regulation of IL-2 Expression in Activated and Anergic T Lymphocytes	2.08	0.037	NaN	CD3G,CD3E,CD3D
Bladder Cancer Signaling	1.99	0.0345	NaN	MMP7,MMP26,MMP9
Intrinsic Prothrombin Activation Pathway	1.99	0.0667	NaN	F10,COL2A1
CTLA4 Signaling in Cytotoxic T Lymphocytes	1.98	0.0341	NaN	CD3G,CD3E,CD3D
B Cell Receptor Signaling	1.85	0.0221	NaN	PTPRC,CD19,PRKCQ,CD79A
Glioma Signaling	1.83	0.03	NaN	PRKCQ,CDKN2B,E2F2
Antigen Presentation Pathway	1.81	0.0541	NaN	HLA-DMB,HLA-DOB
Notch Signaling	1.79	0.0526	NaN	CNTN1,HES1
HIF1Î± Signaling	1.78	0.0288	NaN	MMP7,MMP26,MMP9
Pancreatic Adenocarcinoma Signaling	1.74	0.0278	NaN	CDKN2B,MMP9,E2F2
tRNA Splicing	1.71	0.0476	NaN	ATP,PDE3B
Renin-Angiotensin Signaling	1.64	0.0254	NaN	ATP,PRKCQ,CCL5
Corticotropin Releasing Hormone Signaling	1.61	0.0248	NaN	ATP,GLI2,PRKCQ
Thiamin Salvage III	1.6	0.2	NaN	ATP
Lipoate Salvage and Modification	1.6	0.2	NaN	ATP
Adenine and Adenosine Salvage VI	1.6	0.2	NaN	ATP
Graft-versus-Host Disease Signaling	1.58	0.0408	NaN	HLA-DMB,HLA-DOB
p70S6K Signaling	1.58	0.024	NaN	CD19,PRKCQ,CD79A
Autoimmune Thyroid Disease Signaling	1.55	0.0392	NaN	HLA-DMB,HLA-DOB
Gustation Pathway	1.54	0.0233	NaN	ATP,PDE3B,P2RX2
D-myo-inositol (1,4,5,6)-Tetrakisphosphate Biosynthesis	1.5	0.0224	NaN	PTPRC,ATP,PTPRO
D-myo-inositol (3,4,5,6)-tetrakisphosphate Biosynthesis	1.5	0.0224	NaN	PTPRC,ATP,PTPRO
IL-12 Signaling and Production in Macrophages	1.46	0.0216	NaN	APOE,LYZ,PRKCQ
PRPP Biosynthesis I	1.45	0.143	NaN	ATP
Glutamine Biosynthesis I	1.45	0.143	NaN	ATP
Colorectal Cancer Metastasis Signaling	1.45	0.0166	NaN	MMP7,ATP,MMP26,MMP9
Relaxin Signaling	1.41	0.0207	NaN	ATP,PDE3B,MMP9
Airway Pathology in Chronic Obstructive Pulmonary Disease	1.39	0.125	NaN	MMP9
Trehalose Degradation II (Trehalase)	1.39	0.125	NaN	ATP
Creatine-phosphate Biosynthesis	1.39	0.125	NaN	ATP
NADH Repair	1.39	0.125	NaN	ATP
Acetyl-CoA Biosynthesis III (from Citrate)	1.39	0.125	NaN	ATP
Flavin Biosynthesis IV (Mammalian)	1.39	0.125	NaN	ATP
GDP-L-fucose Biosynthesis II (from L-fucose)	1.39	0.125	NaN	ATP
Sulfate Activation for Sulfonation	1.39	0.125	NaN	ATP
Asparagine Biosynthesis I	1.39	0.125	NaN	ATP
Citrulline Degradation	1.39	0.125	NaN	ATP
S-adenosyl-L-methionine Biosynthesis	1.39	0.125	NaN	ATP
Cell Cycle: G1/S Checkpoint Regulation	1.37	0.0312	NaN	CDKN2B,E2F2
D-myo-inositol-5-phosphate Metabolism	1.37	0.0199	NaN	PTPRC,ATP,PTPRO
Pathogenesis of Multiple Sclerosis	1.34	0.111	NaN	CCL5
1D-myo-inositol Hexakisphosphate Biosynthesis V (from Ins(1,3,4)P3)	1.34	0.111	NaN	ATP
CXCR4 Signaling	1.31	0.0188	NaN	ATP,PRKCQ,CXCR4
Lipoate Biosynthesis and Incorporation II	1.3	0.1	NaN	ATP
Protein Kinase A Signaling	1.27	0.0126	NaN	PTPRC,ATP,PRKCQ,PDE3B,PTPRO
Glutathione Biosynthesis	1.26	0.0909	NaN	ATP
L-glutamine Biosynthesis II (tRNA-dependent)	1.26	0.0909	NaN	ATP
Acetate Conversion to Acetyl-CoA	1.26	0.0909	NaN	ATP
Pyridoxal 5'-phosphate Salvage Pathway	1.26	0.027	NaN	ATP,PRKCQ
3-phosphoinositide Biosynthesis	1.25	0.0178	NaN	PTPRC,ATP,PTPRO
Chemokine Signaling	1.25	0.0267	NaN	CXCR4,CCL5
Glucocorticoid Receptor Signaling	1.25	0.0142	NaN	CD3G,CD3E,CCL5,CD3D
Diphthamide Biosynthesis	1.22	0.0833	NaN	ATP
Methylmalonyl Pathway	1.22	0.0833	NaN	ATP
NAD Biosynthesis III	1.22	0.0833	NaN	ATP
N-acetylglucosamine Degradation II	1.22	0.0833	NaN	ATP
Leptin Signaling in Obesity	1.22	0.0256	NaN	ATP,PDE3B
Cyclins and Cell Cycle Regulation	1.22	0.0256	NaN	CDKN2B,E2F2
IL-4 Signaling	1.22	0.0256	NaN	HLA-DMB,HLA-DOB
Glycerol Degradation I	1.19	0.0769	NaN	ATP
Calcium Transport I	1.19	0.0769	NaN	ATP
NAD Salvage Pathway III	1.19	0.0769	NaN	ATP
Biotin-carboxyl Carrier Protein Assembly	1.19	0.0769	NaN	ATP
Ceramide Degradation	1.19	0.0769	NaN	ATP
Molybdenum Cofactor Biosynthesis	1.19	0.0769	NaN	ATP
Coenzyme A Biosynthesis	1.16	0.0714	NaN	ATP
Inositol Pyrophosphates Biosynthesis	1.16	0.0714	NaN	ATP
Proline Biosynthesis I	1.16	0.0714	NaN	ATP
Galactose Degradation I (Leloir Pathway)	1.16	0.0714	NaN	ATP
Production of Nitric Oxide and Reactive Oxygen Species in Macrophages	1.15	0.0161	NaN	APOE,LYZ,PRKCQ
Role of Macrophages, Fibroblasts and Endothelial Cells in Rheumatoid Arthritis	1.15	0.0132	NaN	PRKCQ,LTB,CCL5,IL18R1
Clathrin-mediated Endocytosis Signaling	1.14	0.016	NaN	UBD,APOE,LYZ
Allograft Rejection Signaling	1.13	0.023	NaN	HLA-DMB,HLA-DOB
4-hydroxybenzoate Biosynthesis	1.13	0.0667	NaN	ATP
Crosstalk between Dendritic Cells and Natural Killer Cells	1.11	0.0222	NaN	LTB,CCR7
Selenocysteine Biosynthesis II (Archaea and Eukaryotes)	1.1	0.0625	NaN	ATP
Inosine-5'-phosphate Biosynthesis II	1.1	0.0625	NaN	ATP
Citrulline-Nitric Oxide Cycle	1.1	0.0625	NaN	ATP
GDP-glucose Biosynthesis	1.1	0.0625	NaN	ATP
GPCR-Mediated Nutrient Sensing in Enteroendocrine Cells	1.1	0.022	NaN	ATP,PRKCQ
Breast Cancer Regulation by Stathmin1	1.09	0.0152	NaN	ATP,PRKCQ,E2F2
TR/RXR Activation	1.09	0.0217	NaN	F10,PDE3B
Factors Promoting Cardiogenesis in Vertebrates	1.09	0.0217	NaN	TBX5,PRKCQ
Communication between Innate and Adaptive Immune Cells	1.09	0.0217	NaN	CCL5,CCR7
NAD Biosynthesis from 2-amino-3-carboxymuconate Semialdehyde	1.08	0.0588	NaN	ATP
CMP-N-acetylneuraminate Biosynthesis I (Eukaryotes)	1.08	0.0588	NaN	ATP
Phosphatidylcholine Biosynthesis I	1.08	0.0588	NaN	ATP
2-oxobutanoate Degradation I	1.08	0.0588	NaN	ATP
Extrinsic Prothrombin Activation Pathway	1.05	0.0556	NaN	F10
Mismatch Repair in Eukaryotes	1.05	0.0556	NaN	ATP
Differential Regulation of Cytokine Production in Macrophages and T Helper Cells by IL-17A and IL-17F	1.05	0.0556	NaN	CCL5
Sphingosine and Sphingosine-1-phosphate Metabolism	1.05	0.0556	NaN	ATP
Folate Polyglutamylation	1.05	0.0556	NaN	ATP
Î±-Adrenergic Signaling	1.05	0.0206	NaN	ATP,PRKCQ
G Beta Gamma Signaling	1.04	0.0204	NaN	ATP,PRKCQ
Fatty Acid Activation	1.03	0.0526	NaN	ATP
Sucrose Degradation V (Mammalian)	1.03	0.0526	NaN	ATP
Phosphatidylethanolamine Biosynthesis II	1.03	0.0526	NaN	ATP
5-aminoimidazole Ribonucleotide Biosynthesis I	1.03	0.0526	NaN	ATP
Uridine-5'-phosphate Biosynthesis	1.03	0.0526	NaN	ATP
Glucose and Glucose-1-phosphate Degradation	1.01	0.05	NaN	ATP
Urea Cycle	1.01	0.05	NaN	ATP
NAD Phosphorylation and Dephosphorylation	1.01	0.05	NaN	ATP
Salvage Pathways of Pyrimidine Deoxyribonucleotides	1.01	0.05	NaN	ATP
Superpathway of Inositol Phosphate Compounds	1	0.0139	NaN	PTPRC,ATP,PTPRO
Salvage Pathways of Pyrimidine Ribonucleotides	0.96	0.0182	NaN	ATP,PRKCQ
Differential Regulation of Cytokine Production in Intestinal Epithelial Cells by IL-17A and IL-17F	0.952	0.0435	NaN	CCL5
Lysine Degradation V	0.952	0.0435	NaN	ATP
Nitric Oxide Signaling in the Cardiovascular System	0.941	0.0177	NaN	PRKCQ,PDE3B
Estrogen-mediated S-phase Entry	0.935	0.0417	NaN	E2F2
Arginine Biosynthesis IV	0.935	0.0417	NaN	ATP
Î³-linolenate Biosynthesis II (Animals)	0.935	0.0417	NaN	ATP
UDP-N-acetyl-D-galactosamine Biosynthesis II	0.935	0.0417	NaN	ATP
Natural Killer Cell Signaling	0.928	0.0174	NaN	PRKCQ,KLRB1
IL-17A Signaling in Gastric Cells	0.918	0.04	NaN	CCL5
D-myo-inositol (1,3,4)-trisphosphate Biosynthesis	0.918	0.04	NaN	ATP
Methionine Degradation I (to Homocysteine)	0.918	0.04	NaN	ATP
Huntington's Disease Signaling	0.916	0.0127	NaN	UBD,TGM2,PRKCQ
Lipid Antigen Presentation by CD1	0.902	0.0385	NaN	CD3E
Maturity Onset Diabetes of Young (MODY) Signaling	0.902	0.0385	NaN	ATP
Citrulline Biosynthesis	0.902	0.0385	NaN	ATP
Leucine Degradation I	0.902	0.0385	NaN	ATP
Molecular Mechanisms of Cancer	0.901	0.0107	NaN	ATP,PRKCQ,CDKN2B,E2F2
1D-myo-inositol Hexakisphosphate Biosynthesis II (Mammalian)	0.887	0.037	NaN	ATP
Mevalonate Pathway I	0.887	0.037	NaN	ATP
Histamine Degradation	0.887	0.037	NaN	ATP
Î³-glutamyl Cycle	0.872	0.0357	NaN	ATP
Oxidative Ethanol Degradation III	0.872	0.0357	NaN	ATP
Folate Transformations I	0.872	0.0357	NaN	ATP
Synaptic Long Term Potentiation	0.859	0.0157	NaN	ATP,PRKCQ
Role of Pattern Recognition Receptors in Recognition of Bacteria and Viruses	0.859	0.0157	NaN	PRKCQ,CCL5
P2Y Purigenic Receptor Signaling Pathway	0.848	0.0155	NaN	ATP,PRKCQ
Ethanol Degradation IV	0.844	0.0333	NaN	ATP
Sonic Hedgehog Signaling	0.831	0.0323	NaN	GLI2
Ovarian Cancer Signaling	0.827	0.015	NaN	MMP7,MMP9
Superpathway of D-myo-inositol (1,4,5)-trisphosphate Metabolism	0.819	0.0312	NaN	ATP
Phenylalanine Degradation IV (Mammalian, via Side Chain)	0.819	0.0312	NaN	ATP
Cysteine Biosynthesis III (mammalia)	0.819	0.0312	NaN	ATP
GNRH Signaling	0.816	0.0148	NaN	ATP,PRKCQ
Sperm Motility	0.811	0.0147	NaN	ATP,PRKCQ
FXR/RXR Activation	0.801	0.0145	NaN	C4A/C4B,APOE
Type II Diabetes Mellitus Signaling	0.801	0.0145	NaN	ATP,PRKCQ
NAD biosynthesis II (from tryptophan)	0.794	0.0294	NaN	ATP
Insulin Receptor Signaling	0.792	0.0143	NaN	ATP,PDE3B
Cardiac Î²-adrenergic Signaling	0.787	0.0142	NaN	ATP,PDE3B
Coagulation System	0.783	0.0286	NaN	F10
Cell Cycle Regulation by BTG Family Proteins	0.783	0.0286	NaN	E2F2
NAD Salvage Pathway II	0.783	0.0286	NaN	ATP
Superpathway of Geranylgeranyldiphosphate Biosynthesis I (via Mevalonate)	0.783	0.0286	NaN	ATP
Cellular Effects of Sildenafil (Viagra)	0.782	0.0141	NaN	ATP,PDE3B
Colanic Acid Building Blocks Biosynthesis	0.772	0.0278	NaN	ATP
D-myo-inositol (1,4,5)-Trisphosphate Biosynthesis	0.761	0.027	NaN	ATP
Superpathway of Citrulline Metabolism	0.75	0.0263	NaN	ATP
Inhibition of Angiogenesis by TSP1	0.74	0.0256	NaN	MMP9
3-phosphoinositide Degradation	0.736	0.0132	NaN	PTPRC,PTPRO
Transcriptional Regulatory Network in Embryonic Stem Cells	0.73	0.025	NaN	EOMES
Pyrimidine Deoxyribonucleotides De Novo Biosynthesis I	0.73	0.025	NaN	ATP
Pyrimidine Ribonucleotides Interconversion	0.73	0.025	NaN	ATP
eNOS Signaling	0.723	0.0129	NaN	ATP,PRKCQ
Mechanisms of Viral Exit from Host Cells	0.721	0.0244	NaN	PRKCQ
TCA Cycle II (Eukaryotic)	0.721	0.0244	NaN	ATP
Glycolysis I	0.721	0.0244	NaN	ATP
Purine Nucleotides De Novo Biosynthesis II	0.711	0.0238	NaN	ATP
UVC-Induced MAPK Signaling	0.711	0.0238	NaN	PRKCQ
Ethanol Degradation II	0.702	0.0233	NaN	ATP
Fatty Acid Î²-oxidation I	0.702	0.0233	NaN	ATP
Tec Kinase Signaling	0.699	0.0124	NaN	PRKCQ,ITK
FcÎ³RIIB Signaling in B Lymphocytes	0.684	0.0222	NaN	CD79A
Role of Hypercytokinemia/hyperchemokinemia in the Pathogenesis of Influenza	0.684	0.0222	NaN	CCL5
Gluconeogenesis I	0.676	0.0217	NaN	ATP
Gap Junction Signaling	0.671	0.0119	NaN	ATP,PRKCQ
Wnt/Î²-catenin Signaling	0.663	0.0118	NaN	UBD,MMP7
Bile Acid Biosynthesis, Neutral Pathway	0.652	0.0204	NaN	ATP
Stearate Biosynthesis I (Animals)	0.652	0.0204	NaN	ATP
Dopamine-DARPP32 Feedback in cAMP Signaling	0.645	0.0114	NaN	ATP,PRKCQ
Ephrin A Signaling	0.644	0.02	NaN	EPHA3
Hepatic Cholestasis	0.638	0.0113	NaN	ATP,PRKCQ
Ephrin Receptor Signaling	0.638	0.0113	NaN	CXCR4,EPHA3
CREB Signaling in Neurons	0.631	0.0112	NaN	ATP,PRKCQ
nNOS Signaling in Neurons	0.629	0.0192	NaN	PRKCQ
Pyrimidine Ribonucleotides De Novo Biosynthesis	0.622	0.0189	NaN	ATP
UVB-Induced MAPK Signaling	0.622	0.0189	NaN	PRKCQ
Role of CHK Proteins in Cell Cycle Checkpoint Control	0.608	0.0182	NaN	E2F2
Role of NFAT in Cardiac Hypertrophy	0.607	0.0108	NaN	ATP,PRKCQ
Calcium Signaling	0.607	0.0108	NaN	ATP,TRPC4
Endothelin-1 Signaling	0.603	0.0107	NaN	ATP,PRKCQ
Lymphotoxin Î² Receptor Signaling	0.601	0.0179	NaN	LTB
Role of IL-17A in Arthritis	0.601	0.0179	NaN	CCL5
IL-8 Signaling	0.6	0.0106	NaN	PRKCQ,MMP9
Glioma Invasiveness Signaling	0.588	0.0172	NaN	MMP9
Thrombopoietin Signaling	0.582	0.0169	NaN	PRKCQ
Induction of Apoptosis by HIV1	0.575	0.0167	NaN	CXCR4
ErbB4 Signaling	0.563	0.0161	NaN	PRKCQ
Role of JAK1 and JAK3 in Î³c Cytokine Signaling	0.557	0.0159	NaN	IL7R
Superpathway of Methionine Degradation	0.54	0.0152	NaN	ATP
Role of PI3K/AKT Signaling in the Pathogenesis of Influenza	0.529	0.0147	NaN	CCL5
Macropinocytosis Signaling	0.529	0.0147	NaN	PRKCQ
Erythropoietin Signaling	0.519	0.0143	NaN	PRKCQ
IL-3 Signaling	0.514	0.0141	NaN	PRKCQ
Role of MAPK Signaling in the Pathogenesis of Influenza	0.509	0.0139	NaN	CCL5
LPS-stimulated MAPK Signaling	0.504	0.0137	NaN	PRKCQ
Growth Hormone Signaling	0.504	0.0137	NaN	PRKCQ
Renal Cell Carcinoma Signaling	0.504	0.0137	NaN	UBD
Basal Cell Carcinoma Signaling	0.504	0.0137	NaN	GLI2
GABA Receptor Signaling	0.504	0.0137	NaN	UBD
NF-ÎºB Activation by Viruses	0.499	0.0135	NaN	PRKCQ
Small Cell Lung Cancer Signaling	0.499	0.0135	NaN	CDKN2B
Toll-like Receptor Signaling	0.499	0.0135	NaN	UBD
cAMP-mediated signaling	0.498	0.00897	NaN	ATP,PDE3B
Ephrin B Signaling	0.494	0.0133	NaN	CXCR4
Role of Osteoblasts, Osteoclasts and Chondrocytes in Rheumatoid Arthritis	0.493	0.00889	NaN	CTSK,IL18R1
Melatonin Signaling	0.489	0.0132	NaN	PRKCQ
Prolactin Signaling	0.489	0.0132	NaN	PRKCQ
HER-2 Signaling in Breast Cancer	0.489	0.0132	NaN	PRKCQ
BMP signaling pathway	0.485	0.013	NaN	CHRD
Role of BRCA1 in DNA Damage Response	0.48	0.0128	NaN	E2F2
Reelin Signaling in Neurons	0.476	0.0127	NaN	APOE
GPCR-Mediated Integration of Enteroendocrine Signaling Exemplified by an L Cell	0.476	0.0127	NaN	ATP
VEGF Family Ligand-Receptor Interactions	0.463	0.0122	NaN	PRKCQ
tRNA Charging	0.463	0.0122	NaN	ATP
Eicosanoid Signaling	0.463	0.0122	NaN	LTB4R2
Superpathway of Cholesterol Biosynthesis	0.458	0.012	NaN	ATP
Melanocyte Development and Pigmentation Signaling	0.446	0.0116	NaN	ATP
ErbB Signaling	0.446	0.0116	NaN	PRKCQ
Apoptosis Signaling	0.434	0.0112	NaN	PRKCQ
PAK Signaling	0.427	0.011	NaN	EPHA3
Dopamine Receptor Signaling	0.423	0.0109	NaN	ATP
Neuregulin Signaling	0.419	0.0108	NaN	PRKCQ
Chronic Myeloid Leukemia Signaling	0.419	0.0108	NaN	E2F2
IL-1 Signaling	0.416	0.0106	NaN	ATP
Protein Ubiquitination Pathway	0.415	0.00772	NaN	UBD,ATP
Virus Entry via Endocytic Pathways	0.412	0.0105	NaN	PRKCQ
G-Protein Coupled Receptor Signaling	0.405	0.00758	NaN	ATP,PDE3B
FcÎ³ Receptor-mediated Phagocytosis in Macrophages and Monocytes	0.398	0.0101	NaN	PRKCQ
CDK5 Signaling	0.385	0.00971	NaN	ATP
Neuropathic Pain Signaling In Dorsal Horn Neurons	0.382	0.00962	NaN	PRKCQ
Cholecystokinin/Gastrin-mediated Signaling	0.376	0.00943	NaN	PRKCQ
Rac Signaling	0.373	0.00935	NaN	TIAM1
HGF Signaling	0.37	0.00926	NaN	PRKCQ
phagosome formation	0.361	0.00901	NaN	PRKCQ
Role of Tissue Factor in Cancer	0.358	0.00893	NaN	F10
GÎ±s Signaling	0.355	0.00885	NaN	ATP
Androgen Signaling	0.352	0.00877	NaN	PRKCQ
Fc Epsilon RI Signaling	0.349	0.0087	NaN	PRKCQ
fMLP Signaling in Neutrophils	0.349	0.0087	NaN	PRKCQ
14-3-3-mediated Signaling	0.338	0.0084	NaN	PRKCQ
Oxidative Phosphorylation	0.338	0.0084	NaN	ATP
CCR3 Signaling in Eosinophils	0.331	0.0082	NaN	PRKCQ
GÎ±i Signaling	0.328	0.00813	NaN	ATP
Hereditary Breast Cancer Signaling	0.309	0.00763	NaN	UBD
Aryl Hydrocarbon Receptor Signaling	0.276	0.00685	NaN	TGM2
Synaptic Long Term Depression	0.267	0.00662	NaN	PRKCQ
Glioblastoma Multiforme Signaling	0.267	0.00662	NaN	E2F2
GÎ±q Signaling	0.259	0.00645	NaN	PRKCQ
Aldosterone Signaling in Epithelial Cells	0.247	0.00617	NaN	PRKCQ
Tight Junction Signaling	0.238	0.00599	NaN	TIAM1
NF-ÎºB Signaling	0.229	0.00578	NaN	PRKCQ
NRF2-mediated Oxidative Stress Response	0.218	0.00556	NaN	PRKCQ
PPARÎ±/RXRÎ± Activation	0.212	0.00543	NaN	ATP
Regulation of the Epithelial-Mesenchymal Transition Pathway	0.212	0.00543	NaN	MMP9
Sertoli Cell-Sertoli Cell Junction Signaling	0.209	0.00538	NaN	ATP
Mitochondrial Dysfunction	0.207	0.00532	NaN	ATP
ILK Signaling	0.207	0.00532	NaN	MMP9
mTOR Signaling	0.199	0.00515	NaN	PRKCQ

## Sheet: IPA regulator for 121 DEGs
IPA upstream regulator prediction based on the expression of 121 age-related differentially expressed genes (up-regulated in young )
Upstream Regulator	Molecule Type	Predicted Activation State	Activation z-score	p-value of overlap	Target molecules in dataset	Fold Change	Mechanistic Network
IL6	cytokine	Activated	2.281	8.01e-13	APOE,CCL5,CCR7,CD163L1,CD79A,CDKN2B,CP,CTSK,CXCL13,CXCR4,E2F2,ELANE,EOMES,IL7R,KLRB1,LTF,LYZ,MMP7,MMP9,PTPRC,SERPINA3,TGM2		44 (15)
RELA	transcription regulator		1.836	1.52e-10	APOE,CCL19,CCL5,CCR7,CFB,COL2A1,CXCR4,ELN,GLI2,HES1,IL7R,LTB,LUM,MMP9,TGM2		34 (12)
IL21	cytokine		0.449	1.78e-10	CCL5,CCR7,CD2,CXCL13,EOMES,IL18R1,IL7R,KLRB1,MMP9,PTPRC		42 (17)
SPI1	transcription regulator	Activated	2.404	7.6e-10	CCR7,CD180,CD19,CD79A,CTSK,ELANE,HES1,IL7R,LTF,LYZ,PTPRC		37 (7)
IL7	cytokine	Activated	2.223	7.96e-10	CD19,CD2,CD3D,CD3G,CTSK,CXCR4,IL18R1,IL7R,LTB,MMP9		48 (15)
IL2	cytokine		1.857	1.37e-09	AMICA1,CCL5,CCR7,CD2,CD3D,CD3G,CXCR4,EOMES,IL18R1,IL7R,ITK,KLRB1,LTB,MMP9,PDE3B,PTPRC		40 (13)
FLT3LG	cytokine		1.912	4.52e-09	CCR7,CD19,CD3D,CD3G,CD79A,IL7R,PTPRC
CSF3	cytokine		0.747	4.99e-09	CCL5,CCR7,CXCR4,ELANE,GPR183,LTB,LTF,LYZ,MMP9,PYHIN1		46 (18)
lipopolysaccharide	chemical drug	Activated	3.015	5.5e-09	APOE,CCL19,CCL21,CCL5,CCR7,CD163L1,CD37,CD3E,CFB,CP,CTSK,CXCL13,CXCR4,ELANE,GPR183,HES1,IL18R1,IL7R,LTF,LYZ,MMP7,MMP9,PCOLCE,PTPRO,SERPINA3,TGM2,THBS2		50 (16)
IFNG	cytokine	Activated	2.38	1.26e-08	C1R,C4A/C4B,CCL19,CCL5,CD163L1,CD2,CDKN2B,CFB,CP,CTSK,CXCR4,E2F2,ELN,FLRT2,HLA-DMB,HLA-DOB,IL18R1,IL7R,LTB,MMP9,PRKCQ,TRPC4,UBD		44 (16)
IL1B	cytokine		1.653	6.25e-08	APOE,C1R,CCL5,CCR7,CFB,COL2A1,CP,CXCR4,E2F2,ELN,HES1,IL18R1,KLRB1,MMP7,MMP9,SERPINA3,TGM2,UBD		46 (15)
mir-21	microrna		-1.464	6.4e-08	C1R,CCL19,CD180,CD19,ELN,ITK,LTB,MMP9,TIAM1
NFkB (complex)	complex	Activated	2.522	9.02e-08	APOE,C1R,CCL5,CCR7,CFB,COL2A1,CXCR4,EOMES,GLI2,HLA-DMB,IL7R,LTB,MMP9,SERPINA3,TGM2		46 (16)
NFKB1	transcription regulator		1.16	1.02e-07	APOE,CCL19,CCL5,CD3G,CFB,COL2A1,HLA-DMB,LTB,MMP7,MMP9		38 (13)
Tgf beta	group		0.637	1.11e-07	CCL5,CCR7,CD79A,CDKN2B,CTSK,CXCR4,F10,GLI2,MMP7,MMP9		50 (19)
dexamethasone	chemical drug		-0.465	2.31e-07	APOE,CCL21,CCL5,CD3D,CD3E,CDKN2B,CFB,CP,CTSK,CXCR4,ELN,FLRT2,HES1,HLA-DMB,HLA-DOB,IL18R1,IL7R,LTB,MMP9,PRKCQ,SERPINA3,SLC46A3,TGM2,UBD		43 (12)
IL4	cytokine		-1.532	3.08e-07	APOE,CCL5,CCR7,CD163L1,CD2,CD6,CD79A,CTSK,CXCR4,EOMES,IL18R1,IL7R,KLRB1,LTB,MMP9,TGM2		46 (17)
IL12 (complex)	complex		0.544	4.28e-07	CCL19,CCL5,CCR7,EOMES,IL18R1,IL7R,KLRB1,LTB,MMP9		39 (13)
TNF	cytokine	Activated	2.294	6.3e-07	APOE,CCL19,CCL5,CCR7,CD163L1,CD3E,CFB,COL2A1,CP,CXCL13,CXCR4,ERG,HES1,IL18R1,IL7R,LTB,LTB4R2,MMP7,MMP9,SERPINA3,TGM2,THBS2,UBD		36 (13)
CD44	enzyme		1.673	9.14e-07	CCL19,CCL5,CCR7,CTSK,MMP7,MMP9,THBS2,TIAM1		28 (11)
Akt	group		0.656	9.5e-07	CCR7,CP,CXCR4,E2F2,GLI2,HES1,IL7R,MMP9,THBS2		38 (13)
Alpha catenin	group	Inhibited	-2.621	1.46e-06	ELN,EPHA3,LUM,LYZ,MMP9,TGM2,THBS2
CD40LG	cytokine		1.231	2.01e-06	CCL19,CCL5,CCR7,CXCL13,CXCR4,E2F2,GPR183,IL7R,LTB,TGM2,UBD		36 (16)
EZH2	transcription regulator		-0.392	2.09e-06	CCL5,CDKN2B,EOMES,IKZF1,IL18R1,LTB,MMP7,MMP9,UBD		24 (5)
Nr1h	group		-1.59	3.08e-06	APOE,CCL5,CCR7,HLA-DOB,LTB,PRKCQ,TRPC4
BCL6	transcription regulator		0.555	3.24e-06	CCR7,CD19,CD2,COL2A1,FMOD,IL7R,PTPRO		29 (7)
IL1	group	Activated	2.747	3.49e-06	APOE,CCL5,CCR7,CFB,COL2A1,CP,LYZ,MMP7,MMP9,TGM2		34 (12)
RUNX3	transcription regulator		-0.152	3.64e-06	CCR7,CD79A,EOMES,MMP9,TPSAB1/TPSB2
halofuginone	chemical drug			3.75e-06	C4A/C4B,CP,CPA3,ELN,MMP9,PCOLCE,TGM2
NFKB2	transcription regulator		1.925	4.88e-06	CCL19,CCL5,CXCL13,CXCR4,MMP9		37 (16)
GFI1	transcription regulator		-0.9	4.97e-06	CXCR4,ELANE,IL7R,LYZ,MMP7,SERPINA3
Lymphotoxin	complex			5.46e-06	CCL19,CCL5,CXCL13		22 (8)
IL10	cytokine		0.22	5.57e-06	CCL19,CCL5,CCR7,CD163L1,CD2,CXCL13,CXCR4,FLRT2,IL7R,MMP9		49 (16)
ETS1	transcription regulator	Activated	2.407	5.74e-06	CCL5,CD79A,COL2A1,ITK,LTB,MMP7,MMP9,SLAMF6		27 (6)
alefacept	biologic drug	Inhibited	-2.219	5.87e-06	CCL5,CD2,CD3D,IL7R,KLRB1
RUNX1	transcription regulator		1.195	6.74e-06	CD79A,CDKN2B,CPA3,IL7R,PRKCQ,TPSAB1/TPSB2
MBD2	transcription regulator			7.65e-06	APOE,CDKN2B,ELANE,MMP9,TBX19
SMAD3	transcription regulator		1.689	8.12e-06	CD79A,CDKN2B,COL2A1,ELN,GLI2,LUM,MMP9,TPSAB1/TPSB2		40 (16)
PIAS3	transcription regulator			8.16e-06	CDKN2B,SERPINA3,TPSAB1/TPSB2
TCR	complex		0.879	9.06e-06	CCL5,CCR7,CD6,CXCL13,CXCR4,IL18R1,IL7R,PDE3B,PTPRC		39 (15)
hyaluronic acid	chemical - endogenous mammalian		-0.555	1e-05	CCL5,CCR7,COL2A1,CTSK,MMP9,PTPRC		38 (16)
MKL1	transcription regulator		-0.555	1.06e-05	CCL5,CPA3,CXCR4,ELANE,LTF,MMP9		7 (3)
KIAA1524	other		-1.342	1.06e-05	CDKN2B,CFB,E2F2,GPR183,LUM
phorbol myristate acetate	chemical drug		1.709	1.07e-05	CCL5,CCR7,CDKN2B,CXCL13,CXCR4,ELANE,HES1,IL7R,LTB,LYZ,MMP7,MMP9,PDE3B,PRKCQ,PTPRO,SERPINA3		47 (15)
HRAS	enzyme			1.12e-05	CCL5,CD96,CDKN2B,CFB,COL2A1,ELN,FLRT2,LTB4R2,LYZ,MMP9,SERPINA3,TGM2		37 (14)
KITLG	growth factor	Activated	2.219	1.13e-05	CD3D,CD3G,CDKN2B,CXCR4,ELANE,LTF,PRKCQ,TPSAB1/TPSB2
ELANE	peptidase		-1.091	1.29e-05	ELANE,ELN,MMP7,MMP9	1.588
beta-estradiol	chemical - endogenous mammalian		0.479	1.51e-05	APOE,C4A/C4B,CCL21,CCL5,CFB,CP,CTSK,CXCL13,CXCR4,E2F2,FMOD,HES1,IL7R,LTB,LTF,LUM,LYZ,MMP7,MMP9,PDE3B,SERPINA3		45 (16)
Pam3-Cys-Ser-Lys4	chemical reagent	Activated	2.169	1.61e-05	CCL5,CCR7,CD180,CXCL13,LTB,MMP9		42 (17)
TGFB1	growth factor	Activated	2.972	1.71e-05	APOE,C1S,CCL5,CCR7,CDKN2B,COL2A1,CTSK,CXCR4,DOCK2,ELN,EOMES,GLI2,HES1,HOXA2,KLRB1,MMP7,MMP9,PTPRC,SERPINA3,TGM2,TPSAB1/TPSB2		45 (15)
tretinoin	chemical - endogenous mammalian	Activated	2.628	1.95e-05	AMICA1,APOE,CCL19,CDKN2B,COL2A1,CP,CTSK,CXCR4,ELN,GLI2,HES1,HLA-DMB,HOXA2,IKZF1,LTF,MMP7,MMP9,TGM2,TRPC4		46 (17)
IKBKB	kinase	Activated	2.599	2.27e-05	CCL19,CCL5,CCR7,CP,CTSK,CXCR4,LTB,MMP9		45 (15)
poly rI:rC-RNA	chemical reagent	Activated	2.565	2.5e-05	ASB13,CCL5,CCR7,CFB,CXCR4,LTB,LTF,LYZ,MMP9,PRKCQ		35 (14)
NQO1	enzyme		0	2.64e-05	CCL5,CXCR4,DOCK2,MMP9		29 (10)
progesterone	chemical - endogenous mammalian		-0.946	3.01e-05	APOE,CDKN2B,CFB,CP,CXCR4,ENPEP,LTF,MMP26,MMP7,MMP9,TIAM1		42 (11)
CREBBP	transcription regulator		0	3.73e-05	CCL5,COL2A1,ELANE,EOMES,MMP9,PDE3B,SERPINA3		32 (11)
ID3	transcription regulator		-1.029	4e-05	CD79A,CXCR4,IL7R,MMP9		36 (7)
STAT1	transcription regulator			4.04e-05	APOE,CCL19,CCL5,CCR7,CFB,MMP9,SERPINA3,UBD		33 (12)
cyclophosphamide	chemical drug		0	4.17e-05	C4A/C4B,CP,CXCL13,IL18R1,LTB
BMP4	growth factor		1.446	4.18e-05	CCL19,COL2A1,HES1,SULF1,TBX5,TGM2		20 (5)
CSF2	cytokine	Activated	2.594	4.26e-05	C4A/C4B,CCR7,CD180,CDKN2B,CXCR4,ELN,LTB,MMP9,TGM2,UBD		40 (16)
MKL2	transcription regulator			4.42e-05	CCL5,CPA3,CXCR4,ELANE,LTF
IL15	cytokine		1.635	4.55e-05	CCL19,CCL5,CD2,CXCR4,EOMES,IL18R1,IL7R,KLRB1,PTPRC		43 (12)
CD3E	transmembrane receptor			4.84e-05	CD3D,CD3E,CD3G,MMP9	1.475
LTA	cytokine			5.3e-05	CCL19,CCL21,COL2A1,CXCL13		6 (3)
KLF2	transcription regulator			5.33e-05	CCL5,CCR7,CXCR4,DOCK2,ELN,TBX5		19 (3)
trichostatin A	chemical drug	Activated	2.932	5.63e-05	APOE,CCR7,CDKN2B,COL2A1,CPA3,CXCR4,HES1,IKZF1,MMP7,MMP9,TGM2		36 (16)
MYC	transcription regulator		0.979	5.73e-05	CD19,CDKN2B,COL2A1,E2F2,ELANE,EOMES,FMOD,HES1,IKZF1,LUM,LYZ,MMP7,MMP9,PTPRC,THBS2		23 (3)
ITGA5	transmembrane receptor			5.8e-05	APOE,CHRD,COL2A1,MMP9		12 (3)
STAT3	transcription regulator		1.932	6.18e-05	CCL5,CFB,CXCL13,EOMES,IL18R1,LTF,LYZ,MMP7,MMP9,SERPINA3		44 (16)
PTGS2	enzyme	Activated	2.189	6.23e-05	CCL5,CCR7,CTSK,CXCR4,MMP7,MMP9		44 (17)
decitabine	chemical drug	Activated	2.644	6.29e-05	APOE,CCL5,CCR7,CDKN2B,CXCR4,IL7R,LUM,MMP7,MMP9,PTPRO		36 (15)
ACKR3	g-protein coupled receptor			7.69e-05	CXCR4,ELN,FMOD
STAT6	transcription regulator		-1.134	7.75e-05	APOE,CCL5,CCR7,CD2,IL18R1,LTB,MMP9		42 (14)
cardiotoxin	chemical - other	Activated	2.236	7.8e-05	CCL5,CD180,CXCR4,E2F2,IL7R,PTPRC
LTBR	transmembrane receptor		1.98	8.13e-05	CCL19,CCL21,CXCL13,LYZ		8 (3)
CEBPE	transcription regulator		1.964	8.13e-05	ELANE,LTF,LYZ,MMP9
CTNNB1	transcription regulator		1.869	8.22e-05	ACAP1,CDKN2B,COL2A1,EOMES,GLI2,LIMD2,MMP7,MMP9,SERPINA3,TBX5,TGM2		38 (13)
IRF1	transcription regulator		1.839	8.39e-05	C1R,CCL19,CCL5,CFB,LTB,MMP9		40 (14)
TGFB3	growth factor	Activated	2.2	9.31e-05	CDKN2B,COL2A1,ELN,HOXA2,MMP9		38 (10)
GATA3	transcription regulator		-0.555	9.34e-05	CCL5,CD3D,CD3E,EOMES,IL7R,LTB		29 (6)
inosine	chemical - endogenous mammalian	Activated	2	9.52e-05	C1S,C4A/C4B,CFB,CXCL13
BAX	transporter			0.000103	CCL5,CTSK,MMP9,TGM2		23 (7)
NKX3-1	transcription regulator			0.000103	CXCL13,ERG,MMP9,PTPRC
HDAC1	transcription regulator			0.000105	CCL5,COL2A1,CTSK,E2F2,HES1,MMP9,TGM2		31 (15)
INSIG1	other	Inhibited	-2.236	0.000118	APOE,CCL5,CCR7,CXCL13,CXCR4
DICER1	enzyme		-1.432	0.000119	CDKN2B,CXCR4,EPHA3,HES1,MMP9,PRKCQ
BIRC5	other			0.000119	CXCL13,FMOD,LUM,LYZ
LDL	complex		0.616	0.00012	APOE,CCL5,CCR7,CTSK,CXCL13,GPR183,MMP9		48 (19)
MAP2K1	kinase	Activated	2.184	0.000123	APOE,CCL5,CDKN2B,GLI2,MMP9,TGM2		46 (18)
1-methyl-2-pyrrolidinone	chemical toxicant			0.000129	CTSK,MMP9
CSF1	cytokine	Activated	2.379	0.000136	APOE,CCL5,CD163L1,CTSK,MMP9,PTPRC		43 (18)
Tnf receptor	group			0.000143	ELANE,MMP9,UBD
Salmonella enterica serotype abortus equi lipopolysaccharide	chemical toxicant	Activated	2.425	0.00015	CCL5,CCR7,CDKN2B,CFB,HES1,IL7R		31 (7)
ITGA1	other			0.000164	COL2A1,MMP7,MMP9		27 (7)
RC3H1	other			0.000164	CCL5,CCR7,CXCL13
fluticasone	chemical drug	Inhibited	-2.156	0.000175	CCL5,CFB,HLA-DMB,MMP7,MMP9,TGM2		24 (7)
PTHLH	other			0.00018	CDKN2B,COL2A1,CTSK,MMP9		34 (7)
E. coli B5 lipopolysaccharide	chemical - endogenous non-mammalian	Activated	2.611	0.00018	CCL19,CCL5,CCR7,CXCL13,CXCR4,IL7R,TGM2		45 (18)
cyclosporin A	biologic drug		0.34	0.00019	APOE,C4A/C4B,CCL5,CCR7,CD6,CP,CXCR4,MMP9,PDE3B		37 (14)
Pro-inflammatory Cytokine	group			0.000192	APOE,CXCL13,MMP9,UBD		24 (6)
CD3	complex		-1.384	0.000195	C1R,CCL5,CD2,CD3E,CXCR4,DOCK2,EOMES,IL18R1,IL7R,PTPRC,TGM2		39 (13)
HOXA10	transcription regulator		-0.762	0.00021	APOE,CDKN2B,ERG,LTF,LYZ,MMP26
GATA1	transcription regulator			0.00021	CCL5,CPA3,F10,IKZF1,IL7R,TGM2
PD98059	chemical - kinase inhibitor	Inhibited	-2.464	0.000215	CCL19,CCL5,CD37,CDKN2B,CTSK,CXCR4,E2F2,ELN,MMP7,MMP9		41 (15)
Jnk	group	Activated	2.404	0.000223	CCL5,CCR7,CXCR4,HES1,MMP9,TGM2		40 (14)
TNFRSF1A	transmembrane receptor		0.152	0.000234	CCL19,CCL5,CXCL13,MMP7,MMP9		35 (15)
IL7R	transmembrane receptor			0.000238	CCR7,CD19,CD79A	2.179
LRP1	transmembrane receptor			0.000238	C1R,C1S,MMP9		23 (5)
CCR1	g-protein coupled receptor			0.000238	CCL5,CTSK,MMP9		27 (7)
ANGPT2	growth factor		0.896	0.000265	C1R,CCL5,CFB,MMP7,MMP9,THBS2		39 (12)
interferon beta-1a	biologic drug			0.000273	CD3D,CXCR4,LTB,LTF,MMP9
ATP-gamma-S	chemical reagent			0.000276	CCR7,CXCR4,IL7R,MMP9		44 (19)
IRF5	transcription regulator		1.067	0.000292	CCL19,CCL21,CCL5,CXCR4
EDN1	cytokine	Activated	2.392	0.000297	CCR7,CXCR4,MMP7,MMP9,TBX5,TGM2		30 (12)
tacrolimus	chemical drug		0.447	0.000297	CCL5,CD6,COL2A1,CXCR4,PDE3B,TIAM1		30 (8)
KDM2B	other			0.000298	CCL5,COL2A1,EOMES
TRADD	other			0.000298	IL18R1,MMP9,UBD		28 (7)
MSLN	other			0.00032	MMP7,MMP9
IKZF1	transcription regulator		-1.114	0.000329	CD3D,HES1,IL18R1,IL7R,PRKCQ	1.956
PI3K (complex)	complex		1.128	0.000343	CD2,CDKN2B,CXCR4,GLI2,IL7R,MMP9,TGM2		36 (16)
CAMP	other		0.577	0.000344	CCL5,CCR7,CXCR4,EPHA3		38 (15)
TREM1	transmembrane receptor		0.447	0.00035	CCL5,CCR7,CDKN2B,CFB,CXCR4,HES1		40 (12)
SOX11	transcription regulator		1.067	0.000363	CCL5,CD19,CXCR4,TIAM1
PAX5	transcription regulator			0.000367	CD19,CD79A,GPRIN3
IL13	cytokine		0.122	0.000378	CCL5,CD163L1,CD37,CTSK,CXCR4,MMP9,TGM2,TPSAB1/TPSB2		43 (16)
CHUK	kinase			0.000379	CCL19,CCL21,CCL5,CP,CXCL13,MMP9		32 (13)
enterotoxin B	biologic drug	Activated	2	0.000383	CCL5,CXCL13,CXCR4,SERPINA3		43 (12)
CORT	other			0.000446	CCL19,CCL5,CCR7
ID2	transcription regulator			0.000446	CD19,CD79A,EOMES
Srgn	other			0.000447	ELANE,TPSAB1/TPSB2
NCR3	transmembrane receptor			0.000447	CCL5,CD3E
RAF1	kinase		1	0.000454	CCL19,CD37,CDKN2B,MMP9,TGM2,TIAM1		25 (5)
dextran sulfate	chemical drug			0.000465	C4A/C4B,CCL5,MMP9,TGM2,THBS2,UBD		31 (7)
S100A4	other			0.000489	CCL19,CCL5,MMP9		33 (16)
SMAD2	transcription regulator			0.000493	CDKN2B,COL2A1,HES1,MMP9		36 (11)
CIITA	transcription regulator			0.000534	HLA-DMB,HLA-DOB,MMP9
HBEGF	growth factor			0.000534	CXCR4,ELN,MMP9		27 (9)
ITK	kinase		0.07	0.000543	CCL5,EOMES,KLRB1,SAMD3	1.916
CDKN1A	kinase		0.555	0.000566	CDKN2B,CPA3,CTSK,EOMES,MMP9,PTPRC		25 (5)
GATA2	transcription regulator			0.000569	CCL5,E2F2,EPHA3,IKZF1
6-amino-4-(4-phenoxyphenylethylamino)quinazoline	chemical reagent			0.000594	APOE,MMP9
PAX9	transcription regulator			0.000594	CD19,COL2A1
APP	other		1.737	0.000614	APOE,C1R,C1S,C4A/C4B,CCL5,CP,CXCR4,ELN,EOMES,HES1,MMP9,PTPRC		33 (13)
TWIST1	transcription regulator		0.896	0.000622	COL2A1,FMOD,MXRA8,PCOLCE,THBS2
ibuprofen	chemical drug			0.000633	MMP9,PTPRC,SERPINA3
SMARCA4	transcription regulator			0.000642	CD19,CDKN2B,CNTN1,CXCR4,GPR183,IL7R,LUM
SRF	transcription regulator		-0.447	0.00068	CCL5,CD19,CPA3,CXCR4,ELANE,LTF,MMP9		7 (3)
conjugated linoleic acid	chemical drug			0.000687	CTSK,CXCR4,MMP9
CEBPA	transcription regulator		1.968	0.000713	CD19,CD3G,CTSK,CXCR4,ELANE,LTF,PTPRC,TIAM1		14 (2)
PDGF BB	complex		1.706	0.000732	CP,GPR183,HES1,MMP9,PCOLCE,SERPINA3,TGM2		25 (6)
bleomycin	chemical drug		1.958	0.000746	CCL5,CTSK,CXCR4,ELN,MMP9		47 (19)
N(2)-(gamma-D-glutamyl)-meso-2,2'-diaminopimelic acid	chemical reagent			0.000762	CCL5,MMP9
TIP60	complex			0.000762	COL2A1,EOMES		2 (2)
Ccl6	cytokine			0.000762	CTSK,MMP9
MITF	transcription regulator	Activated	2.16	0.000768	APOE,COL2A1,CTSK,FMOD,TPSAB1/TPSB2
TAF4	transcription regulator			0.000846	E2F2,FMOD,LUM,THBS2
androgen	chemical drug			0.000862	C4A/C4B,CXCL13,CXCR4,MMP9,PTPRC
APOE	transporter			0.000895	APOE,CCL5,CTSK,MMP9,SERPINA3,TIAM1	1.74	52 (17)
MAPK1	kinase		-0.816	0.00091	APOE,C1S,CCL5,CD84,CFB,MMP9,NKG7		36 (10)
NFKBIA	transcription regulator		1.526	0.000926	CCL5,COL2A1,CP,CXCR4,EOMES,HES1,IL7R,MMP9		38 (14)
NQO2	enzyme			0.000949	CXCR4,MMP9		30 (11)
DPY30	other			0.000949	CDKN2B,E2F2		6 (2)
RBPJL	transcription regulator			0.000949	ELANE,HES1
TXK	kinase			0.000949	EOMES,KLRB1
STAP2	other			0.000949	CCR7,CXCR4
IL20	cytokine			0.000949	CTSK,MMP9
BCAR1	enzyme			0.000949	CDKN2B,MMP7
NCR1	transmembrane receptor			0.000949	CCL5,CD3E
AGT	growth factor		1.98	0.000968	CCL5,CCR7,CP,HES1,IL18R1,LIMD2,MMP9,TBX5		33 (13)
SATB1	transcription regulator		-1.172	0.00105	HLA-DMB,HLA-DOB,IKZF1,IL7R,LAX1
thioacetamide	chemical toxicant			0.00106	C4A/C4B,CP,CPA3,ELN,PCOLCE,TGM2
SNAI2	transcription regulator			0.00107	COL2A1,CXCR4,MMP9		28 (8)
(E)-4-hydroxy-3-methyl-but-2-enyl pyrophosphate	chemical - endogenous non-mammalian			0.00116	CCR7,CXCL13
LMX1B	transcription regulator			0.00116	COL2A1,HES1
EGR1	transcription regulator		1.387	0.00123	COL2A1,ENPEP,LYZ,MMP9,TIAM1
HOXA9	transcription regulator			0.00133	ERG,GPR183,IL7R,LYZ,PTPRC
highly active antiretroviral therapy	chemical drug			0.00138	CXCR4,IL7R		14 (4)
CCL19	cytokine			0.00138	CCL19,CCR7	3.272
MAML1	transcription regulator			0.00138	HES1,IL7R
RUNX2	transcription regulator			0.0014	C4A/C4B,FLRT2,LUM,TPSAB1/TPSB2
CXCL12	cytokine		1.831	0.00143	CCL5,CD3G,CTSK,CXCR4,MMP9		35 (13)
CDK9	kinase			0.00147	CCL5,CXCR4,MMP9		5 (2)
pyrrolidine dithiocarbamate	chemical reagent		-1.969	0.0015	CCL5,CXCR4,MMP7,MMP9		40 (14)
CDKN2A	transcription regulator		0.509	0.00152	CCL19,CCL5,CCR7,CDKN2B,CXCL13,E2F2		37 (7)
CSF3R	transmembrane receptor			0.00163	LTF,LYZ
Tcf7	transcription regulator			0.00163	CD3E,IL7R
[D-Ala2,N-Me-Phe4,Gly5-ol]-Enkephalin	chemical reagent			0.00163	CCL5,THBS2
EGF	growth factor	Activated	2.576	0.00184	CXCL13,CXCR4,HES1,IL7R,LTF,MMP9,SERPINA3,TGM2		46 (16)
COL9A1	other			0.0019	COL2A1,FMOD
MMP3	peptidase			0.0019	MMP7,MMP9		9 (3)
paraquat	chemical toxicant		1.993	0.0019	CCL19,CCL21,ELN,MMP9
LY294002	chemical - kinase inhibitor	Inhibited	-2.791	0.00193	APOE,CCL5,CDKN2B,CP,FLRT2,GPR183,HES1,MMP9		32 (11)
PML	transcription regulator		1.067	0.00203	APOE,CDKN2B,HLA-DMB,LYZ
IL12A	cytokine			0.00207	CCL5,MMP7,MMP9		22 (5)
FANCC	other			0.00207	HES1,MMP7,PTPRC
HGF	growth factor		0.373	0.00211	CCL5,CDKN2B,COL2A1,CTSK,CXCR4,HES1,MMP9,TRPC4		35 (15)
DDR1	kinase			0.00218	ELN,MMP9
RAG1	enzyme			0.00218	CD2,CD79A
ERG	transcription regulator			0.0022	COLGALT1,CXCR4,DOCK2,ERG,MMP9	1.929
prostaglandin E2	chemical - endogenous mammalian		1.31	0.00228	CCL5,CCR7,CXCR4,FMOD,IL7R,MMP9		38 (16)
SIN3A	transcription regulator			0.0023	CTSK,E2F2,MMP9		18 (4)
GW3965	chemical reagent			0.0023	APOE,CCL5,MMP9
IRF8	transcription regulator			0.0023	CCL5,CCR7,CFB,MMP9		33 (13)
FN1	enzyme		1.427	0.00235	APOE,CCL5,CD79A,MMP9,TGM2		42 (17)
EGFR	kinase		1.023	0.00236	CCL5,CTSK,E2F2,MMP9,SERPINA3,TGM2		48 (17)
hexachlorobenzene	chemical toxicant			0.00242	C4A/C4B,CP,MMP9
TNFRSF8	transmembrane receptor			0.00242	CCR7,CXCR4,NKG7		27 (7)
IKK (complex)	complex			0.00249	CCL5,MMP9		23 (8)
mir-203	microrna			0.00249	HES1,MMP9
MMP12	peptidase			0.00249	CCL5,MMP9		27 (8)
EFNB2	other			0.00249	IL7R,TIAM1
NFE2L2	transcription regulator		-0.461	0.0025	CCL5,CTSK,ELN,F10,MMP9,PTPRO,SERPINA3		21 (6)
rosiglitazone	chemical drug		0.27	0.00257	APOE,C4A/C4B,CCL5,EOMES,IL7R,MMP9,PTPRO		36 (14)
Sn50 peptide	chemical toxicant			0.00267	APOE,MMP7,MMP9		23 (7)
SMAD7	transcription regulator		-0.152	0.00275	CCL5,CDKN2B,COL2A1,MMP9		35 (15)
SP1	transcription regulator			0.0028	APOE,CCL5,CDKN2B,COL2A1,ELANE,F10,LTB,MMP9		32 (9)
T	transcription regulator			0.00281	COL2A1,FMOD
IL19	cytokine			0.00281	CXCR4,MMP9
IL27	cytokine		1.98	0.00283	CCL5,HLA-DMB,HLA-DOB,UBD		32 (6)
ETS2	transcription regulator			0.00307	CD79A,LYZ,MMP9
KLK4	peptidase			0.00315	CDKN2B,E2F2
artesunic acid	chemical drug			0.00315	MMP7,MMP9
TNFRSF11A	transmembrane receptor			0.00315	CCL19,CXCL13		19 (5)
SMARCC1	transcription regulator			0.00315	CD79A,IL7R
S-(2,3-bispalmitoyloxypropyl)-cysteine-GDPKHPKSF	chemical reagent			0.00315	CCL5,MMP9
RELB	transcription regulator			0.00321	CCL19,CXCL13,LTB		19 (4)
NKX2-3	transcription regulator		-0.447	0.00335	ADAMTSL2,FLRT2,GJD3,IL7R,MMP7
butyric acid	chemical - endogenous mammalian		0.053	0.00343	CPA3,CXCR4,ELANE,F10,IL18R1,MMP7,TGM2
MSR1	transmembrane receptor			0.00351	CCL5,MMP9		39 (14)
GABPB1	transcription regulator			0.00351	ELANE,IL7R
plerixafor	chemical drug			0.00351	CXCR4,MMP9		32 (12)
PS-1145	chemical - kinase inhibitor			0.00351	CCL5,SERPINA3
lycopene	chemical drug			0.00351	MMP7,MMP9
Collagen type I	complex			0.00351	APOE,CCL5,MMP9		37 (14)
NEUROG1	transcription regulator			0.00351	C1S,MMP9,SULF1
MAP3K14	kinase			0.00351	CCL5,IL7R,LTB		25 (8)
CCR2	g-protein coupled receptor			0.00351	CCL5,CXCL13,MMP9		32 (11)
MAP3K7	kinase			0.00351	CCL5,CCR7,CFB		32 (14)
cytarabine	chemical drug			0.00351	CCL5,CD180,LTB
IFNA2	cytokine		1.181	0.00362	C1R,C1S,CDKN2B,MMP9,UBD
PRDM1	transcription regulator		0	0.00362	CCR7,CD19,CD79A,CXCR4,SERPINA3
E. coli lipopolysaccharide	chemical - endogenous non-mammalian			0.00367	CCL5,CCR7,MMP9		34 (15)
tyrphostin AG 1478	chemical - kinase inhibitor			0.00382	CXCR4,ELN,MMP9		30 (11)
IL18	cytokine		1.937	0.00383	CCL5,CCR7,IL18R1,MMP9		38 (14)
TCF3	transcription regulator			0.00384	CD3E,CD79A,CDKN2B,ELANE,IL7R
Smad2/3	group			0.00389	EOMES,TGM2
SMARCD3	transcription regulator			0.00389	COL2A1,FMOD
butaprost	chemical drug			0.00389	CCR7,MMP9
PTEN	phosphatase		-0.739	0.00395	CCL5,CCR7,CDKN2B,CXCL13,CXCR4,MMP9,PTPRC		42 (17)
NR1H2	ligand-dependent nuclear receptor			0.00399	APOE,CCL5,MMP9		26 (7)
TGFBR1	kinase			0.00399	CCR7,FMOD,TPSAB1/TPSB2
FOXO1	transcription regulator	Activated	2.158	0.00407	CCR7,CDKN2B,EOMES,IKZF1,IL7R,MMP9		37 (7)
PI3K (family)	group			0.00415	CDKN2B,CXCR4,MMP9		28 (8)
Il3	cytokine			0.00415	ELANE,LTF,LYZ
cobalt chloride	chemical reagent			0.00415	CCR7,CP,CXCR4		29 (10)
CTSS	peptidase			0.00428	CTSK,MMP9		7 (3)
FOXC1	transcription regulator			0.00428	CXCR4,MMP9
IL6R	transmembrane receptor			0.00433	CCL5,MMP9,SERPINA3		35 (16)
17-alpha-ethinylestradiol	chemical drug		-1.067	0.00436	APOE,CCL5,CCR7,MMP9		49 (17)
IL3	cytokine			0.00459	CCL19,CD3D,CD3G,CXCR4,SERPINA3,TPSAB1/TPSB2
beta-lactose	chemical - endogenous mammalian			0.00467	MMP9
FD & C Yellow no. 6	chemical toxicant			0.00467	CD3E
FMOD	other			0.00467	LUM	1.516
DNAJA4	other			0.00467	APOE
RBM15	other			0.00467	HES1
TADA2B	other			0.00467	CD19
TMPRSS2	peptidase			0.00467	ERG
ZG16B	other			0.00467	CXCR4
ADAMTSL4	other			0.00467	MMP9
TCFL5	transcription regulator			0.00467	CD2
FERD3L	transcription regulator			0.00467	HES1
alpha-hederin	chemical reagent			0.00467	MMP9
LOXL1	enzyme			0.00467	ELN
FANCG	other			0.00467	HES1
FANCL	enzyme			0.00467	HES1
FANCF	other			0.00467	HES1
PRPF4	other			0.00467	CCL5
UBE2K	transcription regulator			0.00467	UBD
CD151	other			0.00467	MMP9
TONSL	transcription regulator			0.00467	CCL5
LOC100996763/NOTCH2NL	other			0.00467	HES1
ASGR1	transmembrane receptor			0.00467	MMP9
FANCE	other			0.00467	HES1
CREB3	transcription regulator			0.00467	MMP9
CD164	other			0.00467	CXCR4
tetramethylpyrazine	chemical - endogenous non-mammalian			0.00467	CXCR4
ALYREF	transcription regulator			0.00467	APOE
APOC1	transporter			0.00467	APOE
GBP2	enzyme			0.00467	MMP9
PTPRCAP	other			0.00467	PTPRC
bathophenanthroline	chemical reagent			0.00467	CP
anthraquinone	chemical toxicant			0.00467	CCL5
hydrocortisone phosphate	chemical drug			0.00467	APOE
Notch	group			0.00468	CCL19,CDKN2B,HES1
IFI16	transcription regulator			0.00468	CCL5,E2F2,IL7R
BRD4	kinase			0.00468	CDKN2B,CXCR4,IL7R
PGF	growth factor			0.0047	CXCR4,MMP9		34 (14)
LTB	cytokine			0.0047	CCL19,CXCL13	2.04	22 (8)
MED13	transcription regulator			0.0047	CLSTN3,ELN
GADD45A	other			0.0047	MMP7,MMP9
NOV	growth factor			0.0047	HES1,MMP9		24 (9)
GABA	chemical - endogenous mammalian			0.0047	MMP7,MMP9
ilomastat	chemical drug			0.0047	CCL5,MMP9		31 (14)
CD28	transmembrane receptor		0.12	0.00479	CD3E,CXCL13,CXCR4,EOMES,IL18R1,IL7R		39 (14)
SMO	g-protein coupled receptor			0.00487	GLI2,LIMD2,LUM
Ap1	complex			0.00493	CCL5,CHRD,MMP7,MMP9
isotretinoin	chemical drug			0.00505	CD19,MMP9,SERPINA3		20 (4)
GNL3	other			0.00513	CDKN2B,EOMES
pristane	chemical toxicant			0.00513	CCL19,CCL21
MYD88	other	Activated	2.112	0.00524	CCL5,CTSK,CXCL13,MMP7,MMP9		40 (15)
captopril	chemical drug			0.00525	C4A/C4B,CP,MMP9		23 (5)
methotrexate	chemical drug		-0.447	0.00543	C1R,CCL19,CCL21,CCL5,CFB		20 (4)
SB203580	chemical - kinase inhibitor	Inhibited	-2.156	0.00552	C4A/C4B,CCL5,CTSK,MMP9,TGM2,UBD		31 (12)
MAPK8	kinase		1.987	0.00555	APOE,CCL5,EOMES,MMP9		39 (14)
TICAM2	other			0.00558	CCL5,CTSK
KEAP1	transcription regulator			0.00558	CTSK,MMP9		7 (3)
TRPV4	ion channel			0.00558	CCL5,COL2A1
MBD1	transcription regulator			0.00558	APOE,HOXA2
NCOR1	transcription regulator			0.00565	LYZ,MMP9,OXNAD1
LYN	kinase			0.00565	CCL5,CD19,KLRB1
TNFSF12	cytokine			0.00585	CCL19,CCL5,MMP9		33 (16)
Smad	complex			0.00605	CDKN2B,GLI2
NODAL	growth factor			0.00605	CCL5,CCR7
CXCL10	cytokine			0.00605	CCL5,MMP9		30 (10)
IGHE	other			0.00605	CCL5,TPSAB1/TPSB2
CD9	other			0.00605	MMP26,MMP9
TNFSF15	cytokine			0.00605	CCR7,MMP9		30 (12)
ciglitazone	chemical drug			0.00606	APOE,CCL5,MMP9		41 (15)
STK11	kinase			0.00636	CNTN1,LTB,LUM,MMP9
HIF1A	transcription regulator	Activated	2.218	0.00641	APOE,CCR7,CXCR4,MMP9,PCDH10,TBX5		36 (13)
RNA polymerase II	complex			0.00643	CCL5,CD3E,CXCR4,MMP9,THBS2
6-hydroxydopamine	chemical toxicant			0.0065	CCL5,CXCL13,MMP9		28 (9)
eicosapentenoic acid	chemical drug			0.0065	APOE,ELN,MMP9		34 (12)
CASP3	peptidase			0.00653	CTSK,MMP9		36 (13)
mir-126	microrna			0.00653	MMP7,PTPRC
IGFBP3	other			0.00653	COL2A1,THBS2
zoledronic acid	chemical drug			0.00653	CXCR4,MMP9		30 (12)
arsenic	chemical toxicant			0.00653	CCR7,LTF
Ca2+	chemical - endogenous mammalian		0.069	0.00687	CD19,COL2A1,CXCR4,E2F2,MMP9		35 (13)
MAPK14	kinase		1.937	0.00694	CCL5,CCR7,MMP9,TGM2		29 (12)
FADD	other			0.00695	ASB13,CXCR4,MMP9		21 (5)
AREG	growth factor			0.00703	CXCR4,MMP9		29 (10)
IL2RG	transmembrane receptor			0.00703	IL7R,KLRB1		4 (2)
CD47	transmembrane receptor			0.00703	CCL19,CTSK
hemozoin	chemical - endogenous non-mammalian			0.00703	CXCR4,MMP9		26 (7)
KIT	transmembrane receptor			0.00718	CPA3,CXCR4,PRKCQ
AGN194204	chemical drug		0.762	0.00724	CD3E,CD6,IL7R,MMP9
tetrachlorodibenzodioxin	chemical toxicant			0.00731	CCL21,CCL5,ELN,ENPEP,GLI2,HES1		26 (7)
thapsigargin	chemical toxicant			0.00739	COL2A1,CP,MMP9,TGM2		38 (15)
NR1H3	ligand-dependent nuclear receptor			0.00742	APOE,CCL5,MMP9		30 (9)
FOXP3	transcription regulator			0.00742	IL7R,MMP9,PDE3B		27 (7)
miR-146a-5p (and other miRNAs w/seed GAGAACU)	mature microrna			0.00742	CXCR4,LTB,LTF
NPM1	transcription regulator			0.00755	LTF,MMP9
F3	transmembrane receptor			0.00755	MMP7,MMP9
SLC9A3	ion channel			0.00755	CCL5,ELANE
TAB1	enzyme			0.00755	CCL5,CFB		19 (4)
silymarin	chemical drug			0.00755	LTB,MMP9
SMARCB1	transcription regulator			0.00755	C4A/C4B,CXCR4,F10,HES1
GDF2	growth factor			0.00766	CXCR4,FMOD,MMP9		27 (7)
MYB	transcription regulator			0.00766	CDKN2B,CXCR4,ELANE
nitrofurantoin	chemical drug		-0.577	0.00771	APOE,C4A/C4B,COL2A1,CP
IL5	cytokine		1.446	0.00792	CD79A,CXCR4,LTB,LUM,MMP9		24 (4)
ELF3	transcription regulator			0.00808	COL2A1,LYZ
FGFR3	kinase			0.00808	HES1,LTB
ENG	transmembrane receptor			0.00808	CXCR4,ELN
PAK1	kinase			0.00808	HES1,MMP9		24 (9)
JAG1	growth factor			0.00808	GLI2,HES1
HOXA7	transcription regulator			0.00808	ERG,IL7R
rolipram	chemical drug			0.00808	CXCR4,MMP9		30 (11)
cisplatin	chemical drug		1.448	0.00828	C4A/C4B,CCL5,CDKN2B,CLSTN3,CP,LYZ,PDE3B,PTPRO
PRKAA1	kinase			0.00842	MMP9,PCOLCE,TGM2		23 (7)
trinitrobenzenesulfonic acid	chemical reagent			0.00842	CCL5,LUM,MMP9		24 (7)
LCK	kinase			0.00864	CD2,MMP9		26 (6)
ETV4	transcription regulator			0.00864	MMP7,MMP9
ALOX5	enzyme			0.00864	CTSK,MMP9
PTX3	other			0.00864	CCL5,MMP9		27 (8)
GNAI2	other			0.00864	CCR7,CXCR4		29 (10)
KRT17	other			0.00864	CCL5,MMP9
ERK1/2	group		1.565	0.00881	CCL5,CCR7,COL2A1,CXCR4,MMP9		30 (12)
Fc gamma receptor	group			0.0092	CCL19,HES1
IL23A	cytokine			0.0092	CXCL13,IL18R1
fluvoxamine	chemical drug			0.0092	CCR7,CD37
semaxinib	chemical drug			0.0092	LTF,MMP9
PSEN1	peptidase			0.00926	APOE,C1R,C1S,CCL5,HES1,MMP9		30 (10)
12 lipoxygenase	group			0.00932	MMP9
RAR-RXR	complex			0.00932	TGM2
fluoroquinolone	chemical drug			0.00932	MMP9
SLC16A3	transporter			0.00932	MMP9
BTBD7	other			0.00932	MMP9
AGO1	translation regulator			0.00932	CXCR4
DNTTIP1	ligand-dependent nuclear receptor			0.00932	MMP9
ZFP91	transcription regulator			0.00932	CCL19
FRZB	other			0.00932	COL2A1
AGO3	translation regulator			0.00932	CXCR4
ADAMTS9	peptidase			0.00932	MMP9
Mi2	group			0.00932	CTSK
3,4-dihydroxyphenylethanol	chemical drug			0.00932	MMP9
GFRA1	transmembrane receptor			0.00932	PTPRC
LEFTY2	growth factor			0.00932	MMP7
TAT	enzyme			0.00932	MMP9
AFM	transporter			0.00932	APOE
CD93	other			0.00932	CCL21
LAMA1	other			0.00932	MMP9
lynestrenol	chemical drug			0.00932	APOE
ELMO1	other			0.00932	DOCK2
PAK6	kinase			0.00932	MMP9
poly-L-glutamic acid-peptoid 1 conjugate QM56.	chemical reagent			0.00932	CCL5
MAML3	transcription regulator			0.00932	HES1
HES7	transcription regulator			0.00932	HES1
HNRNPL	other			0.00932	PTPRC
ZNF350	transcription regulator			0.00932	MMP9
NAGLU	enzyme			0.00932	LYZ
TXNDC5	enzyme			0.00932	MMP9
AGO4	translation regulator			0.00932	CXCR4
EFEMP2	other			0.00932	MMP9
TAGLN	other			0.00932	MMP9
STAMBP	enzyme			0.00932	CXCR4
17beta-estradiol dendrimer conjugate	chemical reagent			0.00932	CTSK
Col17a1	other			0.00932	ELANE
MAML2	transcription regulator			0.00932	HES1
amsacrine	chemical drug			0.00932	MMP9
tomelukast	chemical drug			0.00932	MMP9
malolactomycin D	chemical - endogenous non-mammalian			0.00932	MMP9
hexaarginine-neomycin B conjugate	chemical reagent			0.00932	CXCR4
NSC 651016	chemical reagent			0.00932	CXCR4
sulfur	chemical - endogenous mammalian			0.00932	MMP9
22-hydroxycholesterol	chemical - endogenous mammalian			0.00932	APOE
SPP1	cytokine			0.00977	CCL5,MMP7,MMP9		33 (12)
GPD1	enzyme			0.00977	CXCL13,GPR110,SERPINA3
ZBTB7B	transcription regulator			0.00979	COL2A1,EOMES
ELF4	transcription regulator			0.00979	CCR7,LYZ
temozolomide	chemical drug			0.00979	CCL5,MMP9		27 (13)
Am 580	chemical toxicant			0.00979	HES1,TGM2
parthenolide	chemical drug			0.00979	CCL5,MMP9		26 (8)
15-deoxy-delta-12,14 -PGJ 2	chemical - endogenous non-mammalian		-1.934	0.0098	CCL5,CXCL13,E2F2,MMP9		43 (18)
STAT5A	transcription regulator			0.0098	EOMES,IL7R,KLRB1,LTB		27 (6)
SOD2	enzyme			0.0101	MMP7,MMP9,PTPRO
GLI2	transcription regulator			0.0101	CCL5,GLI2,MMP9	1.497
bortezomib	chemical drug	Activated	2	0.0102	CCL5,CXCL13,CXCR4,SERPINA3
SLC25A13	transporter			0.0103	CXCL13,GPR110,SERPINA3
NGF	growth factor		0.805	0.0104	CCR7,E2F2,MMP9,P2RX2
EBF1	transcription regulator			0.0104	CD19,CD79A
GABPA	transcription regulator			0.0104	ELANE,IL7R
CUX1	transcription regulator			0.0104	ELANE,LTF
IGF1	growth factor	Activated	2.183	0.0108	C4A/C4B,CCL5,COL2A1,ELN,PCOLCE,PTPRC
ESR1	ligand-dependent nuclear receptor		1.727	0.0109	APOE,LTB,LTF,MMP9,SULF1,TGM2
MECP2	transcription regulator			0.0109	APOE,CDKN2B,PCDH10
GNA15	enzyme			0.0109	CP,HES1,SERPINA3
TGFBR2	kinase		0.218	0.011	CDKN2B,FMOD,KLRB1,MMP9
CD4	transmembrane receptor			0.011	CD79A,CXCL13
PLAUR	transmembrane receptor			0.011	CCL5,MMP9
BCL2L1	other			0.011	CD19,PTPRC
IL32	cytokine			0.011	CTSK,MMP9
E. coli serotype 0127B8 lipopolysaccharide	chemical - endogenous non-mammalian		1.067	0.0112	CCL5,CXCR4,ELN,UBD
OSM	cytokine		1.069	0.0113	C1R,C1S,CCL5,COL2A1,CXCL13,MMP9,SERPINA3
JUN	transcription regulator		0.295	0.0116	APOE,HES1,IL7R,MMP7,MMP9,PTPRO
NOS2	enzyme		1	0.0116	CD3E,CP,MMP9,SERPINA3
TP73	transcription regulator	Inhibited	-2.213	0.0116	C1R,FAM65C,LYZ,SERPINA3,TBX5
NLRP12	other			0.0116	CXCL13,CXCR4
TNFRSF9	transmembrane receptor			0.0116	MMP9,PTPRC
IL17A	cytokine		1.85	0.0118	CCL5,CTSK,CXCL13,MMP9
wortmannin	chemical - kinase inhibitor		-1.414	0.0118	CCL5,CDKN2B,E2F2,MMP9
Vegf	group		1.136	0.0122	CXCR4,ELN,HES1,MMP9,SCML4,TRPC4
PPARG	ligand-dependent nuclear receptor		0.859	0.0122	APOE,CCL5,CCR7,HES1,MMP9,PDE3B
PRKAA2	kinase			0.0125	MMP9,PCOLCE,TGM2
PTGER2	g-protein coupled receptor			0.0125	CCR7,CXCR4,MMP9
CTGF	growth factor			0.0125	COL2A1,HES1,MMP9
BMP2	growth factor		1.125	0.0129	COL2A1,CTSK,MMP9,TGM2
IGHM	transmembrane receptor			0.0129	CCL5,CXCL13
CCR5	g-protein coupled receptor			0.0129	CCL5,MMP9
KAT5	transcription regulator			0.0132	COL2A1,CXCR4,EOMES
LIF	cytokine			0.0136	E2F2,HES1,KLRB1,SERPINA3
BMPR1A	kinase			0.0136	COL2A1,TBX5
STAT2	transcription regulator			0.0136	CCL19,CCL5
KRT14	other			0.0136	MMP7,MMP9
pentosan polysulfate	chemical drug			0.0139	MMP9
hyodeoxycholic acid	chemical - endogenous mammalian			0.0139	APOE
CD300LF	other			0.0139	MMP9
perindoprilat	chemical drug			0.0139	MMP9
cetylpyridinium	chemical drug			0.0139	CTSK
ZNF219	transcription regulator			0.0139	COL2A1
SGK223	kinase			0.0139	HES1
TMBIM1	other			0.0139	MMP9
USP6	peptidase			0.0139	MMP9
NOP58	enzyme			0.0139	LTF
ZNF451	other			0.0139	CDKN2B
Fascin	group			0.0139	MMP9
N4BP2L2	other			0.0139	ELANE
SOX12	transcription regulator			0.0139	CD3E
LDL-cholesterol	complex			0.0139	CXCR4
SLA	other			0.0139	CD3E
GNLY	other			0.0139	CCL5
RPL13A	other			0.0139	CXCL13
miR-516a-3p (and other miRNAs w/seed GCUUCCU)	mature microrna			0.0139	SULF1
FH535	chemical reagent			0.0139	MMP9
EEF1D	translation regulator			0.0139	COL2A1
CYP4A11	enzyme			0.0139	MMP9
EID2	other			0.0139	CDKN2B
H3F3A/H3F3B	other			0.0139	CD79A
SPEN	transcription regulator			0.0139	HES1
CXCL11	cytokine			0.0139	MMP9
PATZ1	transcription regulator			0.0139	TPSAB1/TPSB2
RAPGEF4	other			0.0139	CTSK
CD99	other			0.0139	PTPRC
MATK	kinase			0.0139	CXCR4
AMFR	transmembrane receptor			0.0139	CD3D
IKZF4	transcription regulator			0.0139	CTSK
CHTOP	other			0.0139	LTF
MUC5AC	peptidase			0.0139	MMP7
HERC5	enzyme			0.0139	CCL5
cilomilast	chemical drug			0.0139	CXCR4
chlordecone	chemical toxicant			0.0139	LTF
minodronate	chemical drug			0.0139	CXCR4
latanoprost	chemical drug			0.0139	MMP9
JAK2	kinase			0.0142	CCL5,F10,NKG7
RET	kinase			0.0142	CXCR4,MMP7,MMP9
JAG2	growth factor			0.0143	CCL5,HES1
ATF1	transcription regulator			0.0143	CD79A,PDE3B
histone deacetylase	complex			0.0143	CXCR4,MMP9
ethionine	chemical toxicant			0.0143	C4A/C4B,CP
eflornithine	chemical drug			0.0143	CDKN2B,TGM2
SP600125	chemical - kinase inhibitor		-1.98	0.015	APOE,CCL5,MMP9,THBS2
SMAD1	transcription regulator			0.015	CDKN2B,COL2A1
IFNGR1	transmembrane receptor			0.015	CCL5,MMP9
Histone h4	group			0.0153	CCL5,HES1,MMP9
T3-TR-RXR	complex			0.0157	F10,PDE3B
ICAM1	transmembrane receptor			0.0157	CCL5,MMP9
NOTCH3	transcription regulator			0.0157	HES1,PRKCQ
CBL	transcription regulator			0.0157	CD3E,CDKN2B
cytochalasin D	chemical toxicant			0.0157	COL2A1,MMP9
emodin	chemical drug			0.0157	CXCR4,MMP9
cigarette smoke	chemical toxicant			0.016	ELN,LTB4R2,MMP9,SERPINA3
FGF1	growth factor			0.016	APOE,LTB,TGM2
FGFR2	kinase			0.016	ENPEP,HES1,PCOLCE
2-methoxyestradiol	chemical - endogenous mammalian			0.0165	CXCR4,LTF
BMI1	transcription regulator			0.0165	CDKN2B,IKZF1
SKIL	transcription regulator			0.0165	CCL19,THBS2
CD2	transmembrane receptor			0.0165	CCR7,PTPRC	1.627
PRNP	other			0.0165	APOE,CCL5
PAX6	transcription regulator			0.0168	EOMES,HES1,MMP9,SLAMF6
triamcinolone acetonide	chemical drug		1.067	0.017	E2F2,ERG,F10,SERPINA3
IFN Beta	group			0.0172	CCR7,ENPEP,MMP9
lipid A	chemical toxicant			0.0172	CCL5,PTPRC
FOXO4	transcription regulator			0.0172	CDKN2B,MMP9
FOXC2	transcription regulator			0.0172	CXCR4,MMP9
ITGB2	transmembrane receptor			0.018	HES1,MMP9
MTA1	transcription regulator			0.018	GPRIN3,MMP9
BCL11B	other			0.018	IL7R,LTB
repertaxin	chemical drug			0.0186	MMP9
chitinase	group			0.0186	CCL5
mocetinostat	chemical drug			0.0186	MMP9
FGF16	growth factor			0.0186	MMP9
CACTIN	other			0.0186	CCL5
IRF3-IRF7	complex			0.0186	CCL5
NUDT2	phosphatase			0.0186	TPSAB1/TPSB2
Meg3	other			0.0186	HES1
AKIRIN2	other			0.0186	MMP9
NDST2	enzyme			0.0186	CPA3
ASPN	other			0.0186	COL2A1
SFRP5	transmembrane receptor			0.0186	CXCR4
RAB23	enzyme			0.0186	COL2A1
RPRD1A	other			0.0186	MMP9
CDCA2	other			0.0186	CDKN2B
JDP2	transcription regulator			0.0186	CTSK
RRM2	enzyme			0.0186	MMP9
GIT1	kinase			0.0186	MMP9
HDAC10	transcription regulator			0.0186	MMP9
ZIC1	transcription regulator			0.0186	APOE
CD5L	transmembrane receptor			0.0186	CCL5
TBX20	transcription regulator			0.0186	TBX5
SLA2	other			0.0186	CD3E
WNT5B	other			0.0186	COL2A1
P2RX4	ion channel			0.0186	MMP9
DLL3	other			0.0186	HES1
IL17B	cytokine			0.0186	MMP9
CA9	enzyme			0.0186	COL2A1
FKBP1A	enzyme			0.0186	MMP9
MSI1	other			0.0186	HES1
TMSB10/TMSB4X	other			0.0186	MMP7
2-[[4-[(e)-styryl]phenoxy]methyl]oxirane	chemical reagent			0.0186	APOE
S3I-1757	chemical reagent			0.0186	MMP9
AMELX	growth factor			0.0186	COL2A1
CXCL9	cytokine			0.0186	MMP9
PODXL	kinase			0.0186	MMP9
GNRH2	other			0.0186	MMP26
RECK	other			0.0186	MMP9
HS6ST2	enzyme			0.0186	TPSAB1/TPSB2
3,6-bis(1-methyl-4-vinylpyridium)carbazole diiodide	chemical reagent			0.0186	MMP7
3,6-bis(4-methyl-2-vinylpyrazinium)carbazole	chemical reagent			0.0186	MMP7
lestaurtinib	chemical drug			0.0186	LYZ
KP-SD-1	chemical - kinase inhibitor			0.0186	MMP9
LY117018	chemical drug			0.0186	ELN
opioid	chemical drug			0.0186	THBS2
ruthenium red	chemical reagent			0.0186	COL2A1
steroid hormone	chemical - other			0.0186	CXCR4
ICOS	transmembrane receptor			0.0188	CXCR4,EOMES
EBI3	cytokine			0.0188	HLA-DMB,HLA-DOB
FMR1	other			0.0188	MMP9,PCDH10
dimethylnitrosamine	chemical toxicant			0.0188	MMP9,TGM2
salmonella minnesota R595 lipopolysaccharides	chemical - endogenous non-mammalian			0.0192	CCL5,CXCL13,HLA-DMB
IFN type 1	group			0.0196	CCL5,MMP9
CYP1A2	enzyme			0.0196	CD3E,SLC46A3
stallimycin	biologic drug			0.0196	IL7R,PYHIN1
TO-901317	chemical reagent			0.0198	APOE,MMP9,SERPINA3,TGM2
CLDN7	other			0.02	APOE,C1S,MMP9
MOG	other			0.0204	CCL5,MMP9
PTF1A	transcription regulator			0.0204	ELANE,PRKCQ
ursolic acid	chemical drug			0.0204	CXCR4,MMP9
mir-223	microrna			0.0205	CD180,ELANE,HLA-DOB
EP300	transcription regulator		1.718	0.0207	CD19,CDKN2B,COL2A1,MMP7
medroxyprogesterone acetate	chemical drug			0.0209	CCL5,CXCR4,FMOD
N-cor	group			0.0212	CCL5,MMP9
IKBKE	kinase			0.0212	CCL5,MMP9
docosahexaenoic acid	chemical drug			0.0218	APOE,CXCR4,MMP9
2-bromoethylamine	chemical reagent			0.022	C4A/C4B,CP
DETA-NONOate	chemical reagent			0.022	MMP9,PDE3B
Interferon alpha	group	Activated	2.183	0.0225	CCL19,CCL5,CCR7,IL18R1,PYHIN1
estrogen receptor	group			0.0226	CXCR4,LTF,MMP9,PCDH10
L-triiodothyronine	chemical - endogenous mammalian		0.391	0.0228	C1S,C4A/C4B,LYZ,PRKCQ,TIAM1
IL11	cytokine			0.0229	COL2A1,SERPINA3
Immunoglobulin	complex		0.882	0.0229	CCL5,IL18R1,MMP9,UBD
8-epi-prostaglandin F2alpha	chemical - endogenous non-mammalian			0.0231	MMP9
fludrocortisone	chemical drug			0.0231	CXCR4
CXCL6	cytokine			0.0231	MMP9
ATPase	group			0.0231	CTSK
apyrase	group			0.0231	MMP9
Ctnna	group			0.0231	CXCR4
ZMIZ1	other			0.0231	HES1
propolis	biologic drug			0.0231	CCL5
CC2D1A	other			0.0231	CCL5
DKK3	cytokine			0.0231	CDKN2B
ORAI1	ion channel			0.0231	CTSK
FLCN	other			0.0231	CDKN2B
SLC39A8	transporter			0.0231	MMP9
GPR68	g-protein coupled receptor			0.0231	CCR7
SEMA3F	other			0.0231	MMP9
KCNN4	ion channel			0.0231	CCL5
FGF13	growth factor			0.0231	MMP9
PDGFA	growth factor			0.0231	ELN
SOST	other			0.0231	CTSK
ADAM8	peptidase			0.0231	CCL5
HEPH	transporter			0.0231	CP
GTF3A	transcription regulator			0.0231	MMP9
YWHAE	other			0.0231	CCL5
TCL1A	transcription regulator			0.0231	PTPRO
YY2	other			0.0231	CXCR4
HMGB2	transcription regulator			0.0231	COL2A1
RFXANK	transcription regulator			0.0231	EPHA3
CLDN2	other			0.0231	MMP9
U 50488H	chemical reagent			0.0231	IL7R
dacarbazine	chemical drug			0.0231	CCL5
adenosine	chemical - endogenous mammalian			0.0246	CCL5,CXCR4
TRAF6	enzyme			0.0246	CXCL13,SERPINA3
KLF5	transcription regulator			0.0246	CXCR4,MMP9
enalapril	chemical drug			0.0246	C4A/C4B,CP
delta-9-tetrahydrocannabinol	chemical drug			0.0246	CXCR4,LTF
cycloheximide	chemical reagent		-0.13	0.0254	COL2A1,CXCR4,ERG,IL7R,MMP7
INSR	kinase			0.0254	CXCR4,LYZ,MMP9,PRKCQ,THBS2
IL1R1	transmembrane receptor			0.0255	CCL5,MMP9
Bay 11-7082	chemical - kinase inhibitor			0.0255	CCL5,MMP9
romidepsin	biologic drug			0.0255	CDKN2B,MMP9
bromodeoxyuridine	chemical drug			0.0264	IL7R,PYHIN1
LEF1	transcription regulator			0.0264	ELANE,MMP7
IL12B	cytokine			0.0264	CCL5,EOMES
NFKBIB	transcription regulator			0.0264	CCL5,MMP9
diphenyleneiodonium	chemical reagent			0.0264	MMP9,THBS2
PTGER4	g-protein coupled receptor			0.027	CCR7,CP,CXCR4
TICAM1	other			0.027	CCL5,CFB,CXCL13
PLAG1	transcription regulator			0.0273	TGM2,TPSAB1/TPSB2
pyridaben	chemical toxicant			0.0273	CCL19,CCL21
BNIP3L	other			0.0273	CD19,LTB
TCF12	transcription regulator			0.0273	CDKN2B,IL7R
CYP1B1	enzyme			0.0273	CD3E,SLC46A3
CLEC11A	growth factor			0.0273	CPA3,LTB4R2
Ccl2	cytokine			0.0273	CCL5,CTSK
ganciclovir	chemical drug			0.0277	THBS2
triamcinolone	chemical drug			0.0277	APOE
Fcgr2	group			0.0277	CCL5
glycitein	chemical drug			0.0277	MMP9
LRRC26	other			0.0277	LTB
CTSC	peptidase			0.0277	TPSAB1/TPSB2
PHF8	enzyme			0.0277	TGM2
FKBP8	other			0.0277	MMP9
GPR37L1	g-protein coupled receptor			0.0277	GLI2
ZNF521	other			0.0277	CTSK
HUWE1	transcription regulator			0.0277	CDKN2B
RO4929097	chemical drug			0.0277	HES1
low molecular weight heparin	chemical drug			0.0277	MMP9
MEIS2	transcription regulator			0.0277	CDKN2B
PDGFD	growth factor			0.0277	CXCR4
Cdk	group			0.0277	CCL5
PROCR	other			0.0277	MMP9
MEFV	other			0.0277	LYZ
UBP1	transcription regulator			0.0277	CD79A
miR-491-5p (and other miRNAs w/seed GUGGGGA)	mature microrna			0.0277	MMP9
THBS2	other			0.0277	HES1	1.648
KSR1	kinase			0.0277	CDKN2B
RNF111	other			0.0277	CDKN2B
TRAT1	kinase			0.0277	CD3E
PRSS8	peptidase			0.0277	MMP9
TAB2	other			0.0277	MMP9
EFNB1	other			0.0277	IL7R
MIB1	other			0.0277	HES1
DDX3X	enzyme			0.0277	CCL5
TNFAIP6	other			0.0277	MMP9
ERBB2IP	other			0.0277	CDKN2B
carboxymethylflavin	chemical - endogenous mammalian			0.0277	MMP9
formylmethylflavin	chemical - endogenous non-mammalian			0.0277	MMP9
RNF17	other			0.0277	SERPINA3
RPA1	other			0.0277	FMOD
TNFRSF14	transmembrane receptor			0.0277	MMP9
SNW1	transcription regulator			0.0277	MMP9
AGO2	translation regulator			0.0277	CXCR4
KLRB1	transmembrane receptor			0.0277	CCL5	1.597
Hrg	other			0.0277	MMP9
vadimezan	chemical drug			0.0277	CCL5
saquinavir	chemical drug			0.0277	MMP9
lumichrome	chemical - endogenous non-mammalian			0.0277	MMP9
non-esterified fatty acid	chemical - endogenous mammalian			0.0277	APOE
FAS	transmembrane receptor		-0.152	0.0279	CCL5,IL18R1,LTB,LUM,MMP9
IRF4	transcription regulator			0.028	CXCR4,IL7R,PRKCQ
MMP9	peptidase			0.0283	CXCR4,MMP9	2.278
entinostat	chemical drug			0.0283	MMP9,THBS2
kainic acid	chemical toxicant			0.0285	APOE,MMP7,MMP9
GATA6	transcription regulator			0.029	C1R,C4A/C4B,CXCL13
NFATC2	transcription regulator			0.029	CD3G,COL2A1,IKZF1
deferoxamine	chemical drug			0.029	CCR7,CP,ELN
MSC	transcription regulator			0.0292	CD19,CD79A
SOX9	transcription regulator			0.0292	COL2A1,CXCR4
F2R	g-protein coupled receptor			0.0302	MMP9,TGM2
mir-29	microrna			0.0302	ELN,EOMES
Map3k7	kinase			0.0302	CCL5,MMP9
Y 27632	chemical drug			0.0302	COL2A1,MMP9
ERBB2	kinase		0.765	0.0302	CCL5,CDKN2B,HES1,LUM,MMP7,MMP9,SERPINA3
MAP2K1/2	group			0.0311	ELN,MMP9
SNAI1	transcription regulator			0.0311	COL2A1,MMP9
CpG ODN 1826	chemical reagent			0.0311	CCL5,CCR7
MTOR	kinase			0.0314	CCR7,CXCR4,EOMES,MMP9
NR3C1	ligand-dependent nuclear receptor			0.032	APOE,C1R,C4A/C4B,CCL5,IL7R,LTB,MMP9
C3	peptidase			0.0321	CCL5,PTPRC
TFAP2C	transcription regulator			0.0321	EOMES,HOXA2
phenylbutazone	chemical drug			0.0321	C4A/C4B,CP
neomycin	chemical drug			0.0322	HES1
24(S),25-epoxycholesterol	chemical - endogenous mammalian			0.0322	APOE
N-Cadherin	group			0.0322	MMP9
bevacizumab	biologic drug			0.0322	CXCR4
Mmp	group			0.0322	MMP9
L-type Calcium Channel	complex			0.0322	APOE
tocilizumab	biologic drug			0.0322	CCL5
PARP	group			0.0322	APOE
ASCL2	transcription regulator			0.0322	CXCR4
LITAF	transcription regulator			0.0322	CCL5
SELL	transmembrane receptor			0.0322	CXCR4
PTBP1	enzyme			0.0322	SERPINA3
RAX	transcription regulator			0.0322	HES1
CCL18	cytokine			0.0322	MMP9
mir-224	microrna			0.0322	MMP9
miR-126a-5p (and other miRNAs w/seed AUUAUUA)	mature microrna			0.0322	MMP7
MTBP	other			0.0322	CDKN2B
HS6ST1	enzyme			0.0322	TPSAB1/TPSB2
DLC1	other			0.0322	CDKN2B
WWP2	enzyme			0.0322	CCL5
LGALS7/LGALS7B	other			0.0322	MMP9
HAS2	enzyme			0.0322	MMP9
ITGB4	transmembrane receptor			0.0322	CCL5
LMX1A	transcription regulator			0.0322	HES1
ZNF423	transcription regulator			0.0322	CD79A
CLIC4	ion channel			0.0322	CCL5
MAP3K10	kinase			0.0322	GLI2
NKX3-2	transcription regulator			0.0322	COL2A1
PGK1	kinase			0.0322	CXCR4
NEU3	enzyme			0.0322	MMP7
MRC1	transmembrane receptor			0.0322	CCL5
Klrk1	other			0.0322	CCL5
BRMS1	other			0.0322	CXCR4
ST8SIA1	enzyme			0.0322	MMP9
phytoestrogen	chemical drug			0.0322	LTF
IC87114	chemical - kinase inhibitor			0.0322	CCL5
anethole	chemical - endogenous non-mammalian			0.0322	MMP9
zimelidine	chemical drug			0.0322	SERPINA3
vandetanib	chemical drug			0.0322	CXCR4
DDT	chemical toxicant			0.0322	LTF
BQ 123	chemical drug			0.0322	CCR7
20alpha-hydroxycholesterol	chemical - endogenous mammalian			0.0322	APOE
glucocorticoid	chemical drug		-1.064	0.0326	CCL5,CD2,CXCR4,MMP9
PLAU	peptidase			0.0341	CCL5,MMP9
PTPN11	phosphatase			0.0341	ELANE,LTF
alitretinoin	chemical drug			0.0345	CXCL13,LTF,MMP9
dihydrotestosterone	chemical - endogenous mammalian			0.0348	APOE,C4A/C4B,ELN,LYZ,MMP7,TGM2
gentamicin C	chemical drug			0.0351	C4A/C4B,CP
doxycycline	chemical drug			0.0351	MMP7,MMP9
maneb	chemical toxicant			0.0351	CCL19,CCL21
CCND1	transcription regulator	Activated	2	0.0354	CD6,CDKN2B,PTPRC,TIAM1
IFNB1	cytokine			0.0359	CCL5,CTSK,MMP9,THBS2
BTK	kinase			0.0361	CD2,ENPEP
NFATC1	transcription regulator			0.0361	CD3G,CTSK
MAPK3	kinase			0.0361	CDKN2B,MMP9
lomustine	chemical drug			0.0361	C4A/C4B,CP
sulindac	chemical drug			0.0361	CCL5,E2F2
lipoteichoic acid	chemical - endogenous non-mammalian			0.0361	CXCR4,MMP9
sphingosylphosphocholine	chemical - endogenous non-mammalian			0.0368	TGM2
saikosaponin A	chemical reagent			0.0368	CDKN2B
ZNF384	transcription regulator			0.0368	MMP7
DEPTOR	other			0.0368	CCL5
tryptase	group			0.0368	MMP9
AZD8055	chemical drug			0.0368	CCL5
FANCA	other			0.0368	HES1
CD244	transmembrane receptor			0.0368	CCL5
L1CAM	other			0.0368	MMP9
HINT1	enzyme			0.0368	TPSAB1/TPSB2
VCL	enzyme			0.0368	COL2A1
U1 snRNP	complex			0.0368	CCL5
ITGA4	transmembrane receptor			0.0368	MMP9
mir-148	microrna			0.0368	IKZF1
SERPINE2	other			0.0368	MMP9
SDC2	other			0.0368	MMP7
PIGR	transporter			0.0368	CD79A
ARF6	transporter			0.0368	CCL5
CD276	other			0.0368	MMP9
SFN	other			0.0368	CCL5
LY86	other			0.0368	CD180
DDB1	other			0.0368	FMOD
SULF1	enzyme			0.0368	COL2A1	1.633
AEBP1	peptidase			0.0368	APOE
IL12RB2	transmembrane receptor			0.0368	IL18R1
allyl isothiocyanate	chemical toxicant			0.0368	MMP9
methoxychlor	chemical toxicant			0.0368	LTF
PD 168393	chemical - kinase inhibitor			0.0368	CCL5
P1,P4-Di(adenosine-5') tetraphosphate	chemical - endogenous mammalian			0.0368	TPSAB1/TPSB2
NR4A1	ligand-dependent nuclear receptor			0.0368	APOE,MMP7,MMP9
heparin	chemical - endogenous mammalian			0.0372	APOE,MMP9
AGER	transmembrane receptor			0.0372	CTSK,MMP9
JUND	transcription regulator			0.0372	CCL5,MMP9
pioglitazone	chemical drug			0.0374	APOE,MMP9,PDE3B
CREB1	transcription regulator		1.067	0.0379	APOE,CD3D,CD79A,CXCR4,OXNAD1,PDE3B
benzyloxycarbonyl-Leu-Leu-Leu aldehyde	chemical - protease inhibitor			0.038	CCL5,CFB,DOCK2,MMP9
triamterene	chemical drug			0.0382	C4A/C4B,CP
norepinephrine	chemical - endogenous mammalian			0.0392	CXCR4,EOMES,MMP9
IGF2	growth factor			0.0411	CXCR4,PRKCQ,THBS2
8,9-epoxyeicosatrienoic acid	chemical - endogenous mammalian			0.0413	MMP9
tannic acid	chemical toxicant			0.0413	CFB
RUNX1T1	transcription regulator			0.0413	ELANE
MSGN1	other			0.0413	HES1
Mir218	microrna			0.0413	CXCR4
voltage-gated calcium channel	complex			0.0413	PTPRC
Bcl9-Cbp/p300-Ctnnb1-Lef/Tcf	complex			0.0413	MMP7
dovitinib	chemical drug			0.0413	LTB
IRF3 dimer	complex			0.0413	CCL5
APLNR	g-protein coupled receptor			0.0413	TBX5
IFNL2	other			0.0413	CXCR4
SARM1	transmembrane receptor			0.0413	CCL5
Ferritin	complex			0.0413	CCL5
SRA1	transcription regulator			0.0413	HES1
LOXL2	enzyme			0.0413	MMP9
FGF3	growth factor			0.0413	MMP9
ZIC2	transcription regulator			0.0413	APOE
miR-224-5p (miRNAs w/seed AAGUCAC)	mature microrna			0.0413	MMP9
EPHX2	enzyme			0.0413	HES1
NCSTN	peptidase			0.0413	HES1
RB1CC1	other			0.0413	CDKN2B
DDB2	other			0.0413	MMP9
CBX8	other			0.0413	CDKN2B
MEOX1	transcription regulator			0.0413	GLI2
KIF3A	enzyme			0.0413	COL2A1
CD3G	transmembrane receptor			0.0413	CD3E	1.703
PTMA	other			0.0413	MMP9
VEGFC	growth factor			0.0413	CXCR4
SCUBE3	other			0.0413	MMP9
SDC1	enzyme			0.0413	TGM2
KAT2A	enzyme			0.0413	CD19
PNPT1	enzyme			0.0413	CCL5
BTC	growth factor			0.0413	MMP9
HPSE	enzyme			0.0413	MMP9
LILRB1	transmembrane receptor			0.0413	MMP9
nedocromil sodium	chemical drug			0.0413	MMP9
ferric ammonium citrate	chemical drug			0.0413	ELN
cytochalasin B	chemical toxicant			0.0413	MMP9
piroxicam	chemical drug			0.0413	CXCR4
racemic flurbiprofen	chemical drug			0.0413	MMP9
hexamethoxyflavone	chemical toxicant			0.0413	MMP9
3-beta,17-beta-androstanediol	chemical - endogenous mammalian			0.0413	LYZ
MAP2K3	kinase			0.0414	CTSK,MMP9
FOSL1	transcription regulator			0.0414	ELN,MMP9
fenamic acid	chemical reagent			0.0414	C4A/C4B,CP
IRF3	transcription regulator			0.0423	CCL19,CCL5,MMP9
MIF	cytokine			0.0425	CD84,MMP9
resiquimod	chemical drug			0.043	CCL19,CCL5,HES1
mifepristone	chemical drug		0.651	0.0434	APOE,LTF,MMP9,THBS2
resveratrol	chemical drug		-1.126	0.0434	CCL5,CTSK,IL7R,MMP9
CCL5	cytokine			0.0436	CCL5,MMP9	1.475
EPO	cytokine			0.0439	CCL19,CTSK,CXCR4,PRKCQ
CCL2	cytokine			0.0447	CCL5,MMP9
ZNF217	transcription regulator			0.0447	CDKN2B,EOMES
SB-431542	chemical reagent			0.0447	CXCL13,EOMES
HTT	transcription regulator		1.153	0.0451	C1R,CCL5,LTF,SERPINA3,TGM2,THBS2,TIAM1
6-mercaptopurine	chemical drug			0.0457	CCR7
NAP1L1	other			0.0457	CXCR4
KDM8	other			0.0457	CTSK
MTF1	transcription regulator			0.0457	MMP9
elastase	group			0.0457	MMP9
ANG	enzyme			0.0457	CCL5
RLIM	enzyme			0.0457	CDKN2B
PIAS2	transcription regulator			0.0457	CDKN2B
DYRK1B	kinase			0.0457	CP
MIR320	group			0.0457	MMP9
miR-451a (and other miRNAs w/seed AACCGUU)	mature microrna			0.0457	MMP9
HLA-G	other			0.0457	CXCR4
KLRD1	transmembrane receptor			0.0457	CD3E
TNNI3	transporter			0.0457	CCL5
HOXB7	transcription regulator			0.0457	MMP9
ATP7A	transporter			0.0457	ELN
BAG3	other			0.0457	CDKN2B
GBX2	transcription regulator			0.0457	HOXA2
ID4	transcription regulator			0.0457	CDKN2B
selenite	chemical toxicant			0.0457	MMP9
Trolox C	chemical drug			0.0457	MMP9
clomipramine	chemical drug			0.0457	SERPINA3
pterostilbene	chemical drug			0.0457	HES1
albuterol	chemical drug			0.0457	CCL5
TAPI-1	chemical - protease inhibitor			0.0457	MMP9
scopolamine	chemical drug			0.0457	MMP9
dextran	chemical drug			0.0457	APOE
S-equol	chemical drug			0.0457	MMP9
TNFRSF1B	transmembrane receptor			0.0458	CXCL13,MMP9
CBFB	transcription regulator			0.0458	PDE3B,TPSAB1/TPSB2
HDAC3	transcription regulator			0.0458	E2F2,MMP9
SOX1	transcription regulator			0.0458	EOMES,HES1
NKX2-1	transcription regulator			0.0462	CDKN2B,FAM3D,LYZ
raloxifene	chemical drug			0.0462	CCL5,HES1,LUM
INHBA	growth factor			0.0475	CDKN2B,CXCR4,TPSAB1/TPSB2
TP53	transcription regulator		1.837	0.0476	APOE,COL2A1,CP,CTSK,FLRT2,LYZ,MMP9,PTPRO,SERPINA3,TGM2,THBS2
TRAF2	enzyme			0.0481	CCL5,MMP9
epinephrine	chemical - endogenous mammalian			0.0481	CCR7,CXCR4
bucladesine	chemical toxicant		1.963	0.0492	APOE,CXCR4,EOMES,MMP9
valproic acid	chemical drug		-1.886	0.0976	CXCR4,HOXA2,LTB4R2,TGM2

## Sheet: IPA disease predict for 121 DEG
IPA top disease prediction (inflammatory response) for 121 age-related differentially exprssed genes (up-regualted in young group)
Diseases or Functions Annotation	p-Value	Predicted Activation State	Activation z-score	Number of Molecules	Molecules	Notes	Categories
activation of leukocytes	2.61E-18	Increased	3.009	33	APOE,ATP,C4A/C4B,CCL21,CCL5,CCR7,CD180,CD19,CD2,CD37,CD3D,CD3E,CD3G,CD6,CD79A,CD84,DOCK2,ELANE,F10,HLA-DMB,IL18R1,ITK,KLRB1,LAX1,LTB,LTF,MMP9,PRKCQ,PTPRC,SASH3,SLAMF6,TGM2,TPSAB1/TPSB2	bias	Cell-To-Cell Signaling and Interaction, Hematological System Development and Function, Immune Cell Trafficking, Inflammatory Response
activation of mononuclear leukocytes	2.64E-16	Increased	2.416	26	APOE,ATP,C4A/C4B,CCL5,CCR7,CD180,CD19,CD2,CD3D,CD3E,CD3G,CD6,CD79A,DOCK2,ELANE,F10,IL18R1,ITK,KLRB1,LAX1,LTF,PRKCQ,PTPRC,SASH3,SLAMF6,TPSAB1/TPSB2	bias	Cell-To-Cell Signaling and Interaction, Hematological System Development and Function, Immune Cell Trafficking, Inflammatory Response
activation of lymphocytes	8.23E-15	Increased	2.107	24	APOE,ATP,C4A/C4B,CCL5,CCR7,CD180,CD19,CD2,CD3D,CD3E,CD3G,CD6,CD79A,DOCK2,ELANE,IL18R1,ITK,KLRB1,LAX1,LTF,PRKCQ,PTPRC,SASH3,SLAMF6	bias	Cell-To-Cell Signaling and Interaction, Hematological System Development and Function, Immune Cell Trafficking, Inflammatory Response
chemotaxis of leukocytes	2.32E-13	Increased	3.141	20	AMICA1,APOE,ATP,CCL19,CCL21,CCL5,CCR7,CXCL13,CXCR4,DOCK2,ELANE,ELN,MMP7,MMP9,PTPRC,PTPRO,SERPINA3,THBS2,TIAM1,TPSAB1/TPSB2	bias	Cellular Movement, Hematological System Development and Function, Immune Cell Trafficking, Inflammatory Response
cell movement of phagocytes	7.76E-13	Increased	3.660	24	AMICA1,APOE,ATP,C4A/C4B,CCL19,CCL21,CCL5,CCR7,CFB,CXCL13,CXCR4,DOCK2,ELANE,ELN,F10,LTB,LUM,MMP7,MMP9,PRKCQ,PTPRO,SERPINA3,THBS2,TPSAB1/TPSB2	bias	Cellular Movement, Hematological System Development and Function, Immune Cell Trafficking, Inflammatory Response
chemotaxis of myeloid cells	7.01E-12	Increased	2.587	17	AMICA1,APOE,ATP,CCL19,CCL21,CCL5,CCR7,CXCR4,DOCK2,ELANE,ELN,MMP7,PTPRC,PTPRO,SERPINA3,THBS2,TPSAB1/TPSB2	bias	Cellular Movement, Hematological System Development and Function, Immune Cell Trafficking, Inflammatory Response
cell movement of neutrophils	1.48E-11	Increased	2.593	17	AMICA1,APOE,ATP,C4A/C4B,CCL19,CCL21,CCL5,CCR7,CFB,DOCK2,ELANE,F10,LUM,MMP7,MMP9,PRKCQ,TPSAB1/TPSB2	bias	Cellular Movement, Hematological System Development and Function, Immune Cell Trafficking, Inflammatory Response
inflammatory response	4.19E-11	Increased	3.227	26	AMICA1,APOE,ATP,CCL19,CCL21,CCL5,CCR7,CXCL13,CXCR4,DOCK2,E2F2,ELANE,ELN,LTF,LUM,LYZ,MMP7,MMP9,PTPRC,PTPRO,SASH3,SERPINA3,TGM2,THBS2,TIAM1,TPSAB1/TPSB2	bias	Inflammatory Response
chemotaxis of phagocytes	8.16E-11	Increased	2.667	16	AMICA1,APOE,ATP,CCL19,CCL21,CCL5,CCR7,CXCR4,DOCK2,ELANE,ELN,MMP7,PTPRO,SERPINA3,THBS2,TPSAB1/TPSB2	bias	Cellular Movement, Hematological System Development and Function, Immune Cell Trafficking, Inflammatory Response
antibody response	2.02E-10	Increased	2.236	12	C4A/C4B,CCL5,CCR7,CD180,CD19,CD37,GPR183,LTB,LTF,PRKCQ,PTPRC,SASH3	bias	Inflammatory Response
quantity of dendritic cells	1.44E-09		1.712	10	CCL19,CCL21,CCR7,CDKN2B,CXCL13,GPR183,IKZF1,IL7R,LTB,MMP9	bias	Hematological System Development and Function, Inflammatory Response, Tissue Morphology
chemotaxis of mononuclear leukocytes	1.81E-09	Increased	2.701	12	CCL19,CCL21,CCL5,CCR7,CXCL13,CXCR4,ELN,MMP9,PTPRO,SERPINA3,THBS2,TIAM1	bias	Cellular Movement, Hematological System Development and Function, Immune Cell Trafficking, Inflammatory Response
inflammation of body region	9.62E-09		-1.022	25	APOE,ATP,C4A/C4B,CCL21,CCL5,CCR7,CD19,CD2,CFB,COL2A1,E2F2,F10,IL18R1,ITK,KLRB1,LTB,LTF,MMP7,MMP9,P2RX2,PDE3B,PRKCQ,PTPRC,TGM2,THBS2	bias	Inflammatory Response
immune response of leukocytes	1.49E-08		1.552	14	APOE,ATP,CCL19,CCL21,CCR7,CD180,CD79A,DOCK2,IL7R,ITK,KLRB1,LUM,PTPRC,TGM2	bias	Cell-To-Cell Signaling and Interaction, Inflammatory Response
immune response of cells	2.02E-08	Increased	2.626	19	APOE,ATP,CCL19,CCL21,CCR7,CD180,CD19,CD79A,DOCK2,ELANE,F10,IL18R1,IL7R,ITK,KLRB1,LTF,LUM,PTPRC,TGM2	bias	Inflammatory Response
migration of phagocytes	2.29E-08	Increased	3.095	13	APOE,ATP,CCL19,CCL21,CCL5,CCR7,CXCL13,CXCR4,F10,LUM,MMP7,MMP9,PRKCQ	bias	Cellular Movement, Hematological System Development and Function, Immune Cell Trafficking, Inflammatory Response
inflammation of organ	2.81E-08		-0.544	27	APOE,ATP,C4A/C4B,CCL21,CCL5,CCR7,CD19,CD2,CFB,CXCL13,CXCR4,E2F2,F10,GLI2,IL18R1,ITK,KLRB1,LTB,LTF,MMP7,MMP9,P2RX2,PDE3B,PRKCQ,PTPRC,TGM2,THBS2	bias	Inflammatory Response
inflammation of body cavity	4.81E-08		-0.622	20	APOE,ATP,C4A/C4B,CCL21,CCL5,CCR7,CD19,CD2,CFB,E2F2,F10,ITK,KLRB1,LTB,MMP9,P2RX2,PDE3B,PTPRC,TGM2,THBS2	bias	Inflammatory Response
quantity of phagocytes	8.01E-08		1.000	15	APOE,C4A/C4B,CCL19,CCL21,CCR7,CD19,CDKN2B,CXCL13,GPR183,IKZF1,IL7R,LTB,LUM,MMP9,TGM2		Hematological System Development and Function, Inflammatory Response, Tissue Morphology
chemotaxis of lymphocytes	8.06E-08	Increased	2.782	9	CCL19,CCL21,CCL5,CCR7,CXCL13,CXCR4,MMP9,THBS2,TIAM1	bias	Cellular Movement, Hematological System Development and Function, Immune Cell Trafficking, Inflammatory Response
activation of T lymphocytes	1.29E-07		1.932	14	APOE,ATP,CCL5,CD19,CD2,CD3D,CD3E,CD3G,CD6,DOCK2,ITK,LAX1,PRKCQ,PTPRC	bias	Cell-To-Cell Signaling and Interaction, Hematological System Development and Function, Immune Cell Trafficking, Inflammatory Response
recruitment of neutrophils	1.79E-07		1.470	10	APOE,ATP,CCL19,CCL5,CD19,ELANE,LTF,LYZ,MMP9,PRKCQ	bias	Cell-To-Cell Signaling and Interaction, Cellular Movement, Hematological System Development and Function, Immune Cell Trafficking, Inflammatory Response
inflammation of liver	2.35E-07		-0.323	12	APOE,ATP,C4A/C4B,CCL21,CCL5,CCR7,E2F2,KLRB1,LTB,MMP9,PDE3B,PTPRC	bias	Digestive System Development and Function, Gastrointestinal Disease, Hepatic System Development and Function, Hepatic System Disease, Inflammatory Disease, Inflammatory Response, Organ Development
chemotaxis of antigen presenting cells	2.73E-07	Increased	2.401	9	APOE,CCL19,CCL21,CCL5,CCR7,CXCR4,ELN,MMP7,THBS2	bias	Cellular Movement, Hematological System Development and Function, Immune Cell Trafficking, Inflammatory Response
migration of dendritic cells	3.60E-07	Increased	2.710	8	APOE,ATP,CCL19,CCL21,CCL5,CCR7,CXCL13,CXCR4	bias	Cellular Movement, Hematological System Development and Function, Immune Cell Trafficking, Inflammatory Response
recruitment of phagocytes	4.20E-07		1.962	11	APOE,ATP,CCL19,CCL5,CD19,ELANE,LTF,LYZ,MMP9,PRKCQ,THBS2	bias	Cell-To-Cell Signaling and Interaction, Cellular Movement, Hematological System Development and Function, Immune Cell Trafficking, Inflammatory Response
chemotaxis of neutrophils	9.62E-07	Increased	2.607	9	AMICA1,ATP,CCL19,CCL21,CCL5,CCR7,DOCK2,ELANE,TPSAB1/TPSB2	bias	Cellular Movement, Hematological System Development and Function, Immune Cell Trafficking, Inflammatory Response
accumulation of leukocytes	1.04E-06		0.889	11	APOE,C4A/C4B,CCL21,CCL5,CCR7,CXCR4,DOCK2,ELANE,MMP7,MMP9,PRKCQ	bias	Hematological System Development and Function, Immune Cell Trafficking, Inflammatory Response, Tissue Development
cell movement of monocyte-derived dendritic cells	1.08E-06	Increased	2.198	5	CCL19,CCL21,CCL5,CCR7,CXCR4	bias	Cellular Movement, Hematological System Development and Function, Immune Cell Trafficking, Inflammatory Response
localization of lymphocytes	1.14E-06		1.992	4	CCL19,CCL21,CXCL13,CXCR4	bias	Cellular Function and Maintenance, Cellular Movement, Hematological System Development and Function, Immune Cell Trafficking, Inflammatory Response
activation of B lymphocytes	1.44E-06		-0.277	8	APOE,C4A/C4B,CCR7,CD180,CD19,CD79A,LAX1,PTPRC	bias	Cell-To-Cell Signaling and Interaction, Hematological System Development and Function, Humoral Immune Response, Immune Cell Trafficking, Inflammatory Response
accumulation of T lymphocytes	1.50E-06		0.447	7	APOE,C4A/C4B,CCL21,CCL5,CCR7,CXCR4,PRKCQ	bias	Hematological System Development and Function, Immune Cell Trafficking, Inflammatory Response, Tissue Development
chemotaxis of T lymphocytes	1.91E-06	Increased	2.599	7	CCL19,CCL21,CCL5,CCR7,CXCL13,CXCR4,THBS2	bias	Cell-mediated Immune Response, Cellular Movement, Hematological System Development and Function, Immune Cell Trafficking, Inflammatory Response
cell movement of monocytes	7.54E-06		1.720	8	APOE,ATP,CCL5,CXCR4,ELN,MMP9,PTPRO,SERPINA3	bias	Cellular Movement, Hematological System Development and Function, Immune Cell Trafficking, Inflammatory Response
cell movement of macrophages	9.44E-06		1.892	10	APOE,ATP,CCL21,CCL5,CXCR4,ELN,LTB,MMP7,PRKCQ,THBS2	bias	Cellular Movement, Hematological System Development and Function, Immune Cell Trafficking, Inflammatory Response
activation of antigen presenting cells	1.05E-05		1.839	11	APOE,ATP,CCL21,CCL5,CCR7,CD37,HLA-DMB,LTB,LTF,MMP9,TGM2	bias	Cell-To-Cell Signaling and Interaction, Hematological System Development and Function, Immune Cell Trafficking, Inflammatory Response
chemotaxis of bone marrow-derived dendritic cells	1.08E-05			3	CCL19,CCR7,CXCR4		Cellular Movement, Hematological System Development and Function, Immune Cell Trafficking, Inflammatory Response
localization of T lymphocytes	1.08E-05			3	CCL19,CCL21,CXCR4		Cellular Function and Maintenance, Cellular Movement, Hematological System Development and Function, Immune Cell Trafficking, Inflammatory Response
activation of phagocytes	1.12E-05	Increased	2.077	12	APOE,ATP,C4A/C4B,CCL21,CCL5,CCR7,CD37,ELANE,LTB,LTF,MMP9,TGM2	bias	Cell-To-Cell Signaling and Interaction, Hematological System Development and Function, Immune Cell Trafficking, Inflammatory Response
migration of monocyte-derived dendritic cells	1.22E-05		1.993	4	CCL19,CCL21,CCL5,CCR7	bias	Cellular Movement, Hematological System Development and Function, Immune Cell Trafficking, Inflammatory Response
activation of natural killer cells	1.30E-05	Increased	2.190	7	CCL5,CD2,IL18R1,KLRB1,LTF,PRKCQ,SLAMF6	bias	Cell-To-Cell Signaling and Interaction, Hematological System Development and Function, Immune Cell Trafficking, Inflammatory Response
chemotaxis of thymocytes	1.54E-05			3	CCL19,CCL21,CXCR4		Cell-mediated Immune Response, Cellular Movement, Hematological System Development and Function, Hematopoiesis, Immune Cell Trafficking, Inflammatory Response
chemotaxis of B lymphocytes	1.62E-05			4	CCL19,CCL21,CXCL13,MMP9		Cellular Movement, Hematological System Development and Function, Humoral Immune Response, Immune Cell Trafficking, Inflammatory Response
chemotaxis of macrophages	2.45E-05			6	APOE,CCL21,CCL5,ELN,MMP7,THBS2		Cellular Movement, Hematological System Development and Function, Immune Cell Trafficking, Inflammatory Response
co-localization of T lymphocytes	2.61E-05			2	CCL19,CCL21		Cellular Function and Maintenance, Cellular Movement, Hematological System Development and Function, Immune Cell Trafficking, Inflammatory Response
low grade chronic hepatitis C	2.61E-05			2	CCL21,CCR7		Digestive System Development and Function, Gastrointestinal Disease, Hepatic System Development and Function, Hepatic System Disease, Infectious Disease, Inflammatory Disease, Inflammatory Response, Organ Development, Organismal Injury and Abnormalities
trafficking of plasmacytoid dendritic cells	2.61E-05			2	CCR7,CXCR4		Cellular Movement, Hematological System Development and Function, Immune Cell Trafficking, Inflammatory Response
migration of neutrophils	2.71E-05		1.348	6	CCL5,F10,LUM,MMP7,MMP9,PRKCQ	bias	Cellular Movement, Hematological System Development and Function, Immune Cell Trafficking, Inflammatory Response
chemotaxis of monocyte-derived dendritic cells	2.80E-05			3	CCL19,CCL5,CXCR4		Cellular Movement, Hematological System Development and Function, Immune Cell Trafficking, Inflammatory Response
antimicrobial response	3.11E-05			9	CCL19,CCL5,CCR7,CXCL13,CXCR4,ELANE,LTF,LYZ,MMP7		Antimicrobial Response, Inflammatory Response
Nephritis	3.35E-05		-0.522	9	C4A/C4B,CCL5,CD19,CD2,CFB,E2F2,MMP9,PTPRC,TGM2	bias	Inflammatory Disease, Inflammatory Response, Organismal Injury and Abnormalities, Renal and Urological Disease
viral hepatitis	4.76E-05			6	C4A/C4B,CCL21,CCL5,CCR7,MMP9,PTPRC		Digestive System Development and Function, Gastrointestinal Disease, Hepatic System Development and Function, Hepatic System Disease, Infectious Disease, Inflammatory Disease, Inflammatory Response, Organ Development
transmigration of phagocytes	5.09E-05		1.963	5	CCL19,CCL5,CCR7,MMP9,PRKCQ	bias	Cellular Movement, Hematological System Development and Function, Immune Cell Trafficking, Inflammatory Response
inflammation of respiratory system component	5.23E-05		-1.406	11	APOE,CCL5,CD2,E2F2,EOMES,F10,ITK,MMP9,P2RX2,PTPRC,THBS2		Inflammatory Response, Respiratory Disease
chronic hepatitis	5.67E-05			6	CCL21,CCL5,CCR7,LTB,MMP9,PTPRC		Digestive System Development and Function, Gastrointestinal Disease, Hepatic System Development and Function, Hepatic System Disease, Inflammatory Disease, Inflammatory Response, Organ Development, Organismal Injury and Abnormalities
chemotaxis of dendritic cells	5.75E-05	Increased	2.219	5	CCL19,CCL21,CCL5,CCR7,CXCR4	bias	Cellular Movement, Hematological System Development and Function, Immune Cell Trafficking, Inflammatory Response
immune response of T lymphocytes	5.91E-05			6	APOE,ATP,CCR7,IL7R,ITK,PTPRC		Cell-To-Cell Signaling and Interaction, Inflammatory Response
trafficking of phagocytes	7.01E-05			3	CCL5,CCR7,CXCR4		Cellular Movement, Hematological System Development and Function, Immune Cell Trafficking, Inflammatory Response
localization of dendritic cells	7.80E-05			2	CCL21,CCR7		Cellular Function and Maintenance, Cellular Movement, Hematological System Development and Function, Immune Cell Trafficking, Inflammatory Response
binding of professional phagocytic cells	8.22E-05		0.796	6	APOE,CCL5,CD2,CXCR4,ERG,PTPRC	bias	Cell-To-Cell Signaling and Interaction, Hematological System Development and Function, Inflammatory Response
transmigration of dendritic cells	8.48E-05			3	CCL19,CCL5,CCR7		Cellular Movement, Hematological System Development and Function, Immune Cell Trafficking, Inflammatory Response
response of phagocytes	8.56E-05		1.809	8	ATP,CCL19,CCL21,CCL5,DOCK2,LUM,PTPRC,TGM2	bias	Cell-To-Cell Signaling and Interaction, Inflammatory Response
complement activation	9.88E-05			4	C4A/C4B,CFB,FMOD,MASP1		Humoral Immune Response, Inflammatory Response
chemotaxis of memory T lymphocytes	1.01E-04			3	CCL19,CCL21,CCL5		Cell-mediated Immune Response, Cellular Movement, Hematological System Development and Function, Immune Cell Trafficking, Inflammatory Response
immune response of antigen presenting cells	1.20E-04		1.539	7	ATP,CCL19,CCL21,DOCK2,LUM,PTPRC,TGM2	bias	Cell-To-Cell Signaling and Interaction, Inflammatory Response
immune response of B lymphocytes	1.20E-04			3	CD180,CD79A,PTPRC		Cell-To-Cell Signaling and Interaction, Humoral Immune Response, Inflammatory Response
quantity of myeloid dendritic cells	1.20E-04			3	CCL19,CCL21,GPR183		Hematological System Development and Function, Inflammatory Response, Tissue Morphology
morphology of phagocytes	1.39E-04			6	APOE,CDKN2B,CP,CPA3,IKZF1,LTB		Cell Morphology, Inflammatory Response
chemoattraction of leukocytes	1.47E-04		1.931	4	CCL19,CCL21,CCL5,CXCL13	bias	Cell-To-Cell Signaling and Interaction, Cellular Movement, Hematological System Development and Function, Immune Cell Trafficking, Inflammatory Response
chemotaxis of memory B cells	1.55E-04			2	CCL19,CXCL13		Cellular Movement, Hematological System Development and Function, Humoral Immune Response, Immune Cell Trafficking, Inflammatory Response

## Sheet: 70 Inflammation-related DEGs
70 of 121 upregulated DEGs from the age:tissue interaction contrast classified in inflammatory and immune related pathways by IPA
Gene	Interaction pattern*	P	FDR	FC	Gene annotation
AMICA1	a	0.003	0.199	1.7	adhesion molecule, interacts with CXADR antigen 1
APOE	b	0.004	0.216	1.7	apolipoprotein E
C1R	e	0.003	0.201	1.5	complement component 1, r subcomponent
C1S	a	0	0.101	1.5	complement component 1, s subcomponent
C2	b	0	0.096	1.7	complement component 2
C4A	b	0.001	0.162	1.6	complement component 4A
CCL19	a	0.001	0.145	3.3	chemokine ligand 19
CCL21	e	0.002	0.172	1.9	chemokine ligand 21
CCL5	a	0.002	0.172	1.5	chemokine ligand 5
CCR7	b	0	0.101	2.3	chemokine receptor 7
CD163L1	b	0	0.116	1.8	CD163 molecule-like 1
CD180	a	0.001	0.148	1.8	CD180 molecule, the family of pathgen receptor
CD19	a	0.005	0.235	1.6	CD19 molecule, B cell antigen
CD2	a	0	0.101	1.6	CD2 molecule, cell surface antigen on T cell and NK cell
CD37	a	0.001	0.162	1.5	CD37 antigen, complex with intergrins
CD3D	a	0.005	0.233	1.7	CD3d molecule, delta
CD3E	a	0.001	0.15	1.5	CD3e molecule, epsilon
CD3G	a	0	0.116	1.7	CD3g molecule, gamma
CD6	a	0.002	0.172	1.5	CD6 molecule, T lymphocytes surface antigen
CD79A	a	0.002	0.172	1.9	CD79a molecule, immunoglobulin-associated alpha
CD84	a	0.005	0.235	1.6	CD84 molecule
CD96	a	0.001	0.17	1.7	CD96 molecule
CDKN2B	a	0.002	0.172	1.5	cyclin-dependent kinase inhibitor 2B
CFB	a	0.004	0.21	2	complement factor B
COL2A1	b	0.003	0.187	2.3	collagen, type II, alpha 1
CP	a	0.001	0.15	3	ceruloplasmin
CPA3	a	0	0.108	1.7	carboxypeptidase A3
CXCL13	f	0.002	0.172	1.7	chemokine ligand 13
CXCR4	a	0.001	0.141	1.8	chemokine receptor 4
DOCK2	a	0	0.101	1.7	dedicator of cytokinesis 2
E2F2	b	0	0.086	1.7	E2F transcription factor 2
ELANE	e	0.006	0.247	1.6	elastase, neutrophil expressed
ELN	a	0.001	0.144	1.7	elastin , transcript variant 4
EOMES	a	0.001	0.162	2	eomesodermin homolog
EPHA3	e	0.007	0.247	1.5	EPH receptor A3
ERG	b	0.003	0.199	1.9	v-ets erythroblastosis virus E26 oncogene homolog
F10	e	0	0.102	1.8	coagulation factor X
FMOD	b	0.006	0.237	1.5	fibromodulin
GLI2	e	0.006	0.247	1.5	GLI-Kruppel family member GLI2
HES1	a	0.001	0.133	1.6	hairy and enhancer of split 1,
HIST1H4L	b	0.003	0.187	1.5	histone cluster 1, H4l
IKZF1	b	0.001	0.144	2	IKAROS family zinc finger 1
IL18R1	a	0.002	0.172	1.5	interleukin 18 receptor 1
IL7R	a	0.001	0.121	2.2	interleukin 7 receptor
ITK	a	0.002	0.172	1.9	IL2-inducible T-cell kinase
KLRB1	a	0.001	0.17	1.6	killer cell lectin-like receptor subfamily B, member 1
LAX1	a	0	0.099	1.5	lymphocyte transmembrane adaptor 1
LTB	a	0.003	0.185	2	lymphotoxin beta
LTB4R2	f	0.003	0.195	1.6	leukotriene B4 receptor 2
LTF	a	0.006	0.241	2.9	lactotransferrin
LUM	f	0.002	0.182	1.5	lumican
LYZ	b	0.005	0.224	1.9	lysozyme
MASP1	e	0.002	0.172	1.5	mannan-binding lectin serine peptidase 1
MMP7	a	0	0.052	3.6	matrix metallopeptidase 7
MMP9	b	0.002	0.172	2.3	matrix metallopeptidase 9
MXRA8	f	0.006	0.247	1.5	matrix-remodelling associated 8
NKG7	a	0.001	0.17	1.9	natural killer cell group 7 sequence
P2RX2	e	0.001	0.145	1.6	purinergic receptor P2X, ligand-gated ion channel, 2
PCDH10	f	0.006	0.243	1.5	protocadherin 10
PDE3B	b	0.003	0.197	1.6	phosphodiesterase 3B, cGMP-inhibited
PRKCQ	a	0	0.096	1.9	protein kinase C, theta
PTPRC	a	0.001	0.15	1.7	protein tyrosine phosphatase, receptor type, C
PTPRO	a	0.002	0.172	1.6	protein tyrosine phosphatase, receptor type, O
SASH3	a	0.003	0.2	1.5	SAM and SH3 domain containing 3
SERPINA3	b	0	0.096	3	serpin peptidase inhibitor, clade A , member 3
SLAMF6	a	0	0.096	1.8	SLAM family member 6
TGM2	b	0.002	0.172	1.5	transglutaminase 2
THBS2	a	0.005	0.227	1.6	thrombospondin 2
TIAM1	a	0.001	0.165	1.6	T-cell lymphoma invasion and metastasis 1
TPSAB1	a	0.002	0.172	1.8	tryptase alpha/beta 1
*age-tissue interaction pattern illustrated in figure 1

## Sheet: 27 DEmiRs
27 DEmiRs (FDR < 0.25 and |FC| > 1.5) identified using the age:tissue interaction contrast in limma.
miRNA	logFC	P.Value	FDR
hsa-miR-449a	-2.71548	0.008957	0.165634
hsa-miR-449c-5p	-1.92081	0.01175	0.184833
hsa-miR-124-3p	-1.62995	0.00525	0.133315
hsa-miR-129-5p	-1.5679	0.005656	0.133315
hsa-miR-147b	-1.38522	0.018043	0.235035
hsa-miR-9-5p	-1.21334	0.002028	0.094492
hsa-miR-196a-5p	-1.15973	0.000392	0.072538
hsa-miR-338-3p	-1.09495	0.002482	0.094492
hsa-miR-9-3p	-1.07532	0.005251	0.133315
hsa-miR-338-5p	-1.02319	0.002354	0.094492
hsa-miR-3065-3p	-0.93856	0.002978	0.105277
hsa-miR-33a-3p	-0.75253	0.004622	0.133315
hsa-miR-10b-3p	-0.73281	0.002344	0.094492
hsa-miR-3065-5p	-0.72259	0.016627	0.222443
hsa-miR-4461	-0.71329	0.012696	0.184833
hsa-miR-20b-3p	-0.642	0.003967	0.122716
hsa-miR-10b-5p	-0.60583	0.0089	0.165634
hsa-miR-210	-0.54676	0.008015	0.165304
hsa-miR-379-3p	0.573611	0.012045	0.184833
hsa-miR-199b-5p	0.608071	0.001388	0.094492
hsa-miR-493-3p	0.657558	0.009311	0.165634
hsa-miR-411-3p	0.724998	0.005611	0.133315
hsa-miR-369-5p	0.75929	0.000832	0.072538
hsa-miR-146b-5p	0.853807	0.003283	0.108346
hsa-miR-142-5p	0.975758	0.000879	0.072538
hsa-miR-150-5p	1.01031	0.000569	0.072538
hsa-miR-146b-3p	1.27173	0.000101	0.050018

## Sheet: 22 DEmiRs-183 DEGs interaction
global test of regulation interaction between 27 differentially expressed miRNA (DEmiRs) and 183 differentially expressed genes (DEGs) identified using tissue-age interaction model in limma.
miRNA	Global test P value	# of DEG targets	mRNA target 1	mRNA target 2	mRNA target 3	mRNA target 4	mRNA target 5	mRNA target 6	mRNA target 7	mRNA target 8	mRNA target 9	mRNA target 10	mRNA target 11	mRNA target 12	mRNA target 13	mRNA target 14	mRNA target 15	mRNA target 16	mRNA target 17	mRNA target 18	mRNA target 19	mRNA target 20	mRNA target 21	mRNA target 22	mRNA target 23	mRNA target 24	mRNA target 25	mRNA target 26	mRNA target 27	mRNA target 28	mRNA target 29	mRNA target 30	mRNA target 31	mRNA target 32	mRNA target 33	mRNA target 34	mRNA target 35	mRNA target 36	mRNA target 37	mRNA target 38	mRNA target 39	mRNA target 40	mRNA target 41	mRNA target 42	mRNA target 43	mRNA target 44	mRNA target 45	mRNA target 46	mRNA target 47
hsa-miR-146b-5p	1.33e-22	36	PLP1	FAM134B	CRYM	SALL3	CYP3A43	SCD	PPP2R2C	C8ORF47	DJA4	SMS	CYP51A1	AQP11	BAMBI	GLI2	CCR7	CXCR4	CD84	CD180	IKZF1	CD3G	SAMD3	E2F2	CD96	CCL5	GPRIN3	PTPRO	LUM	LIMD2	SLC46A3	DRP2	ASB13	ZIC5	TBX19	ELOVL2	MXRA8	MAP2
hsa-miR-150	3.91e-22	34	PLP1	ELOVL7	PHLDA2	BASP1	CYP51A1	C15ORF48	CCR7	SLAMF6	CD3G	CCL5	CD84	CD6	SCML4	DOCK2	SASH3	TIAM1	E2F2	THBS2	GJD3	TGM2	IL18R1	PTPRO	LIMD2	DRP2	CDKN2B	PCDH10	MASP1	HES1	FMOD	TBX19	GLI2	ZIC5	ELOVL2	C18ORF1
hsa-miR-142-5p	3.86e-20	52	CRYM	ST6GALNAC5	SALL3	CRISP2	CADM2	FAM134B	ADAMTS1	CARTPT	ELOVL7	PHLDA2	P2RY1	DJA4	NCAM2	ANGPTL7	AQP11	BAMBI	CYP51A1	MALL	TRPC4	SLAMF6	CP	DOCK2	IKZF1	EBI2	PYHIN1	CD6	CD96	MMP7	SULF1	GPRIN3	TIAM1	PTPRO	TGM2	ELN	LUM	CXCL13	PDE3B	CDKN2B	EPHA3	SLC46A3	IL18R1	DRP2	MASP1	TMEM178	HES1	C18ORF1	HOXA2
hsa-miR-146b-3p	3.64e-19	41	SLC35F1	PLP1	INSIG1	DJA4	CADM2	PPP2R2C	LEPREL1	BASP1	ANGPTL7	MESP1	ALDOC	CCR7	IKZF1	SASH3	CCL19	CD6	C1S	E2F2	TGM2	TIAM1	CCL5	GJD3	IL18R1	ELN	SULF1	DRP2	GPRIN3	CLSTN3	GLT25D1	FAM65C	HIST1H4L	CTSK	TBX5	ERG	LIMD2	P2RX2	VWA2	TBX19	MXRA8	C18ORF1	APLN
hsa-miR-338-3p	4.62e-10	40	IKZF1	ASB13	CD3E	CD84	PTPRO	ELOVL2	SULF1	TGM2	SLAMF6	MAP2	CD96	SCML4	FMOD	FAM65C	CD180	CDKN2B	FAM3D	RLTPR	BAMBI	C1ORF75	LIMD2	SCD	PLP1	GPR37L1	SLC35F1	CADM2	INSIG1	SNCA	RELN	MALL	CCL21	PHLDA2	C18ORF1	MXRA8	MASP1	DJA4	F10	CRYM	TPSAB1	FAM134B
hsa-miR-9	2.82e-08	46	TBX5	ENPEP	PTPRO	MASP1	CD84	PYHIN1	FLRT2	DRP2	CD3G	PAPLN	C1R	CCR7	CD6	LIMD2	THBS2	HIST1H2AI	SASH3	ZIC5	EOMES	CXCR4	PCDH10	CDKN2B	IKZF1	STK33	MAP2	PDE3B	C8ORF47	NAMPT	GPR37L1	ANGPTL7	SALL3	CDH26	ELOVL7	DJA4	ZC3H12A	GPR88	P2RY1	CYP51A1	CYP1A2	HES1	COL2A1	INSIG1	ELOVL2	GPR110	ERG	FAM134B
hsa-miR-124	1.32e-07	57	MMP7	FAM65C	PDE3B	EOMES	CD3E	CXCL13	SLAMF6	C1ORF75	TBX5	ENPEP	IKZF1	E2F2	CD96	SCML4	EPHA3	APOE	TBX19	ADAMTSL2	ZIC5	AQP11	APLN	CPA3	DOCK2	MAP2	ZIC2	TMEM178	LIMD2	SLC46A3	FAM3D	FLRT2	THBS2	GLI2	SCD	MASP1	LYZ	CNTN1	CHRD	HES1	PLP1	GPR37L1	ANGPTL7	GPR88	ST6GALNAC5	ALDOC	SNCA	LEPREL1	LMAN1L
hsa-miR-199b-5p	7.52e-07	42	CDH26	ELOVL7	CLGN	SLC35F1	CYP3A43	GPR37L1	LEPREL1	PPP2R2C	CADM2	MAP2	SCD	OR4F21	GPR88	AQP11	APLN	ELN	SULF1	EPHA3	SLC46A3	CCR7	CDKN2B	TRAF3IP3	PTPRC	C18ORF1	DRP2	SASH3	SAMD3	ASB13	PTPRO	IKZF1	AMICA1	MMP9	HES1	CHRD	GPRIN3	FAM65C	PCDH10	CLSTN3	TBX19	LIMD2	TGM2	GLI2
hsa-miR-338-5p	1.72e-06	35	PDE3B	ZIC2	CCR7	SULF1	CD96	CD3E	IKZF1	ERG	C1ORF75	TMEM178	TBX19	TGM2	THBS2	NUP62CL	C17ORF53	BAMBI	HS3ST1	LIMD2	ANGPTL7	SLC35F1	CADM2	BASP1	CYP3A43	NCAM2	SNCA	CMTM8	NAMPT	C1S	C18ORF1	PCDH10	GJD3	GLI2	ELOVL7	C8ORF47	ELN
hsa-miR-147b	1.81e-06	21	TRPC4	FLRT2	STK33	GJD3	GPR110	LMAN1L	PTPRO	CYP3A43	C14ORF73	CDKN2B	C2	TIAM1	C15ORF48	ITK	HS3ST1	IGSF5	E2F2	BAMBI	ENPEP	CD180	MMP7
hsa-miR-210	2.9e-06	16	SERPINA3	ELOVL2	CD180	C1S	CDKN2B	TBX5	TIAM1	THBS2	FLRT2	EPHA3	PTPRO	GPR88	PLP1	LMAN1L	TBX19	ELANE
hsa-miR-493	9.05e-06	39	CDH26	SMS	MESP1	OR4F21	APLN	CYP1A2	ZIC5	SALL3	COL2A1	BASP1	CYP51A1	SLC35F1	CYP3A43	PPP2R2C	MALL	NXPH4	GPR88	CHRD	MASP1	GJD3	CPA3	TBX5	ADAMTSL2	PCOLCE	CDKN2B	C18ORF56	CD3D	TPSAB1	CCL5	CD180	CCR7	CD96	FAM65C	E2F2	LAX1	ASB13	GPR37L1	VWA2	ST6GALNAC5
hsa-miR-129-5p	1.52e-05	44	CD2	FAM65C	TRAF3IP3	EOMES	SCML4	SASH3	LAX1	CD96	PRKCQ	CP	ITK	LTF	PTPRO	CCL5	CPA3	PTPRC	GPRIN3	SULF1	ASB13	ELOVL2	GJD3	PAPLN	LIMD2	DRP2	MASP1	FLRT2	BASP1	PPP2R2C	SALL3	INSIG1	ST6GALNAC5	ZC3H12A	NAMPT	CMTM8	P2RY1	TRPC4	DJA4	STK33	CCL21	CLGN	PCDH10	IGSF5	C1R	HOXA2
hsa-miR-449a	2.03e-05	41	TPSAB1	LTF	PRKCQ	CD79A	GJD3	FLRT2	GLI2	PDE3B	CD3E	SAMD3	C1S	LIMD2	GPRIN3	SASH3	COL2A1	CP	SCML4	ASB13	TGM2	MASP1	HOXA2	MAP2	FAM3D	BASP1	NUP62CL	FAM134B	P2RY1	RELN	MALL	DJA4	ADAMTS1	PPP2R2C	C15ORF48	ZIC5	GPR37L1	MESP1	GLT25D1	NAMPT	INSIG1	E2F2	C17ORF53
hsa-miR-3065-3p	0.000181761	3	ZIC5	C18ORF1	CADM2
hsa-miR-196a	0.00132207	39	CD6	IKZF1	EPHA3	PYHIN1	CCL19	FAM65C	TRAF3IP3	GJD3	SLAMF6	SCML4	CDKN2B	PAPLN	KLRB1	ITK	CPA3	ZIC5	SULF1	TGM2	LYZ	CHRD	ERG	IL18R1	PPP2R2C	SLC35F1	CDH26	RELN	BASP1	CRISP2	P2RY1	PHLDA2	SALL3	GLI2	ALDOC	NUP62CL	TRPC4	MESP1	C2	DRP2	C1S
hsa-miR-369-5p	0.00552778	16	MAP2	ZIC5	MESP1	ZC3H12A	ERG	MALL	SLC35F1	MASP1	TIAM1	RALYL	THBS2	LYZ	GLI2	GLT25D1	MMP7	GPR110
hsa-miR-3065-5p	0.0114975	5	IKZF1	MAP2	SNCA	NAMPT	FLRT2
hsa-miR-10b	0.014321	25	FAM65C	ELOVL2	C1ORF75	LIMD2	ELOVL7	TBX5	ERG	TGM2	IKZF1	CD84	LYZ	APLN	CDKN2B	PPP2R2C	TIAM1	SNCA	C18ORF1	ADAMTS1	CADM2	PAPLN	AMICA1	GLT25D1	SCD	ASB13	FLRT2
hsa-miR-449c	0.0153618	1	GPRIN3
hsa-miR-4461	0.0255917	2	PLP1	GPR88
[truncated: 10 more columns]

## Sheet: 79 outlier genes by COPA
79 over-expressed outlier genes identified by COPA
gene	found in old or young tumors	Inflammatory response	Entrez Gene Name
ADAM7	both		ADAM metallopeptidase domain 7
AGT	both		angiotensinogen (serpin peptidase inhibitor, clade A, member 8)
ALOX15	both	yes	arachidonate 15-lipoxygenase
ALX4	both		ALX homeobox 4
ANGPTL3	old specific		angiopoietin-like 3
AQP12A	old specific		aquaporin 12A
ATOH1	both		atonal bHLH transcription factor 1
BRDG1	both		Signal-Transducing Adaptor Protein 1
BRSK2	both		BR serine/threonine kinase 2
C1ORF194	both
C1ORF64	both
C1QTNF3	old specific		C1q and tumor necrosis factor related protein 3
C2CD4A	both		C2 calcium-dependent domain containing 4A
CDH29	both		cadherin-related family member 4
COL2A1	both		collagen, type II, alpha 1
CRYBA4	both		crystallin, beta A4
CST2	both		cystatin SA
DEFA5	both	yes	defensin, alpha 5, Paneth cell-specific
DEFA6	young specific	yes	defensin, alpha 6, Paneth cell-specific
DKK4	both		dickkopf WNT signaling pathway inhibitor 4
DMRT3	old specific		doublesex and mab-3 related transcription factor 3
DNAH8	both		dynein, axonemal, heavy chain 8
EPHA6	old specific		EPH receptor A6
ERG	both		v-ets avian erythroblastosis virus E26 oncogene homolog
ETV1	both		ets variant 1
FAM47E	both		family with sequence similarity 47, member E
GABRA1	both		gamma-aminobutyric acid (GABA) A receptor, alpha 1
GDA	both		guanine deaminase
GPR110	both		adhesion G protein-coupled receptor F1
GPR116	both		adhesion G protein-coupled receptor F5
GPR83	both		G protein-coupled receptor 83
GPRC5D	both		G protein-coupled receptor, class C, group 5, member D
GUCY1B2	both		guanylate cyclase 1, soluble, beta 2 (pseudogene)
HPGD	both		hydroxyprostaglandin dehydrogenase 15-(NAD)
IDO1	both	yes	indoleamine 2,3-dioxygenase 1
KIAA0087	both		KIAA0087
KLK14	old specific		kallikrein-related peptidase 14
KRTAP13	old specific		High Sulfur Keratin-Associated Protein 13.1
LEF1	young specific		lymphoid enhancer-binding factor 1
LILRA3	both		leukocyte immunoglobulin-like receptor
LOC387646	both
LOC402110	both
LRG1	both		leucine-rich alpha-2-glycoprotein 1
LYG2	both		lysozyme G-like 2
2016-03-11	both
MIR138	both		microRNA 138
MIR148A	both		microRNA 148a
MMP1	both		matrix metallopeptidase 1
MSMP	both		microseminoprotein, prostate associated
MYH13	both		myosin, heavy chain 13, skeletal muscle
NKX2.1	both		thyroid-specific transcription factor
NKX2.2	both		thyroid-specific transcription factor
NOL4	both		nucleolar protein 4
NOS2A	old specific		nitric oxide synthase 2, inducible
OR2T27	both		olfactory receptor, family 2, subfamily T, member 27
PNLIP	both		pancreatic lipase
PRB2	both		proline-rich protein BstNI subfamily 2
PROC	old specific		protein C (inactivator of coagulation factors Va and VIIIa)
PROX1	both		prospero homeobox 1
RIMBP2	old specific		RIMS binding protein 2
ROPN1L	both		rhophilin associated tail protein 1-like
S100A12	both		S100 calcium binding protein A12
SCGB1D4	old specific		secretoglobin, family 1D, member 4
SERPINA11	both		serpin peptidase inhibitor, clade A
SLC22A10	both		solute carrier family 22, member 10
SLC3A1	both		solute carrier family 7
SLC7A10	young specific		solute carrier family 7
SLCO1A2	both		solute carrier organic anion transporter family, member 1A2
SLCO1B3	both		solute carrier organic anion transporter family, member 1B3
SMC1B	both		structural maintenance of chromosomes 1B
SPDYA	young specific		speedy/RINGO cell cycle regulator family member A
SPHK1	both		sphingosine kinase 1
SPINK1	both		serine peptidase inhibitor, Kazal type 1
TAS1R1	both		taste receptor, type 1, member 1
TDO2	both	yes	tryptophan 2,3-dioxygenase
UGT2B7	both		UDP glucuronosyltransferase 2 family, polypeptide B7
ZIC2	both		Zic family member 2
ZIC3	old specific		Zic family member 3
ZIC5	both		Zic family member 5

## Sheet: 98 DEGs between-tumor compare
98 mRNA DEGs (|FC| > 1.3 and P < 0.01) identified using early-onset versus late-onset tumor contrast in limma.
gene	FC	p	TM1	Gene annotation
ZIC2	-2.6	3.4e-07	Yes	Zic family member 2 (Wnt protein target)
ZIC5	-2.2	1.9e-05	Yes	Zic family member 5
IL1B	-1.9	0.0032	Yes	interleukin 1, beta (cytokine)
RELN	-1.8	0.00045	Yes	Reelin (extracellular matrix (ECM) serine protease)
WNT5A	-1.8	0.00083	Yes	wingless-type MMTV integration site family, member 5A
HS3ST1	-1.7	0.00016	Yes	heparan sulfate (glucosamine) 3-O-sulfotransferase 1(ECM )
PCDH17	-1.6	0.0022	Yes	protocadherin 17 (cell adhesion)
IRX6	-1.6	0.0073	Yes	iroquois homeobox 6 (embryo pattern formation)
ANGPTL4	-1.5	0.0067	Yes	angiopoietin-like 4 (matrix-associated protein)
MAP2	-1.5	0.0019	Yes	microtubule-associated protein 2 (stabilize microtubules)
CNTFR	-1.5	0.0051	Yes	ciliary neurotrophic factor receptor (cytokine receptor )
PLAUR	-1.5	0.0042	Yes	plasminogen activator, urokinase receptor (degrade ECM)
TNNT2	-1.4	0.0027	Yes	troponin T type 2 (cardiac) (actin, cytoskeleton construct)
NAMPT	-1.4	0.0058	Yes	nicotinamide phosphoribosyltransferase(behave as cytokine)
UPP1	-1.4	0.007	Yes	uridine phosphorylase 1
ATP7B	1.3	0.0037	Yes	ATPase, Cu++ transporting,beta polypeptide(Wilson disease)
HOXA5	1.4	0.0064	Yes	homeobox A5 (TF, regulating morphogenesis)
FZD3	1.4	0.0038	Yes	frizzled class receptor 3 (Wnt protein receptor)
HHIP	1.4	0.0047	Yes	hedgehog interacting protein (morphogens for development)
HES1	1.5	0.00075	Yes	hes family bHLH transcription factor 1(TF, repress bHLH)
FMOD	1.5	0.0022	Yes	Fibromodulin (collagen I II interaction protein)
AGR2	1.7	0.008	Yes	anterior gradient 2 (proto-oncogene)
RDH16	1.8	0.0049	Yes	retinol dehydrogenase 16 (Oxidize androstanediol to 5αDHT)
COL2A1	2.1	0.0024	Yes	collagen, type II, alpha 1 (ECM, conferring tensile strength)
C1ORF93	1.4	0.00059		an uncharacterized gene
C2	1.6	8.4e-05		Complement Component 2
CD24	1.7	0.0003		CD24 molecule
CYORF15A	1.3	0.0055		an uncharacterized gene
DLX6AS	1.7	0.0078		DLX6 Antisense RNA 1
GPR110	1.4	0.0094		adhesion G protein-coupled receptor F1
LOC389332	1.8	0.0013		uncharacterized lncRNA
LOC727924	-1.9	0.0061		uncharacterized ncRNA
LOC730413	1.9	0.0089		uncharacterized ncRNA
PLA2G7	1.8	0.00081		phospholipase A2, group VII (generate arachidonic acid)
SLC10A5	-1.4	0.00055		solute carrier family 10, member 5
SYTL2	-1.4	0.00048		synaptotagmin-like 2
TMEM178	1.8	0.0012		transmembrane protein 178A
ADRA2A	-1.6	0.00038		adrenoceptor alpha 2A
ALDH2	-1.5	0.0023		aldehyde dehydrogenase 2 family (mitochondrial)
ASB13	1.4	0.0063		ankyrin repeat and SOCS box containing 13
BAMBI	-1.5	0.0024		BMP and activin membrane-bound inhibitor
BCL6	-1.5	0.0015		B-cell CLL/lymphoma 6
C14ORF131	1.6	0.006		an uncharacterized gene
C20ORF96	1.4	0.0018		an uncharacterized gene
C4ORF28	1.3	0.0096		an uncharacterized gene
CA3	-1.7	0.0094		carbonic anhydrase III
CCL11	-1.4	0.0062		chemokine (C-C motif) ligand 11
CDCA7	1.4	0.0036		cell division cycle associated 7
CDK6	1.4	0.0061		cyclin-dependent kinase 6
CNTD2	1.4	0.0092		cyclin N-terminal domain containing 2
CSF3R	-1.5	0.0078		colony stimulating factor 3 receptor (granulocyte)
CYORF15B	1.3	0.0094		an uncharacterized gene
EAF2	1.4	0.005		ELL associated factor 2
ERG	1.8	0.0018		v-ets avian erythroblastosis virus E26 oncogene homolog
FAM19A5	1.4	0.0036		family with sequence similarity 19
FAM3D	1.8	0.0071		family with sequence similarity 3, member D
FLJ35816	1.4	0.0053		an uncharacterized gene
GCHFR	-1.4	0.0047		GTP cyclohydrolase I feedback regulator
GGCT	-1.6	0.0018		gamma-glutamylcyclotransferase
GRM2	-1.4	0.0052		glutamate receptor, metabotropic 2
HIST1H4L	1.4	0.0035		histone cluster 1, H4l
INPP4B	-1.4	0.0081		inositol polyphosphate-4-phosphatase, type II, 105kDa
JSRP1	-1.9	0.0013		junctional sarcoplasmic reticulum protein 1
KCNK3	1.3	0.0068		potassium channel, two pore domain subfamily K, member 3
KIAA1324	1.4	0.0044		KIAA1324
KIAA1467	1.3	0.0023		KIAA1467
KLHL15	-1.3	0.0017		kelch-like family member 15
KRTAP13-1	-1.5	0.002		keratin associated protein 13-1
LBH	-1.4	0.0011		limb bud and heart development
LRRC25	-1.4	0.0043		leucine rich repeat containing 25
MARCO	-1.4	0.0072		macrophage receptor with collagenous structure
MEFV	-1.6	0.0027		Mediterranean fever
MIR567	-1.5	0.0081		microRNA 567
MSLN	-2	0.0034		mesothelin
NXPH4	-1.4	0.0092		neurexophilin 4
OBFC2A	-1.4	0.0041		nucleic acid binding protein 1
OSBPL7	1.4	0.0016		oxysterol binding protein-like 7
PABPC1L2A	1.6	0.00071		poly(A) binding protein, cytoplasmic 1-like 2A
PPP1R3C	1.4	0.0012		protein phosphatase 1, regulatory subunit 3C
PRAC	1.3	0.0021		prostate cancer susceptibility candidate 1
RAPGEF5	1.5	0.00033		Rap guanine nucleotide exchange factor (GEF) 5
RBM24	1.4	0.00018		RNA binding motif protein 24
REG1B	-1.8	0.00096		regenerating islet-derived 1 beta
SBNO2	-1.4	0.0034		strawberry notch homolog 2 (Drosophila)
SLC46A3	1.3	0.0092		solute carrier family 46, member 3
SOX8	-1.5	0.0014		SRY (sex determining region Y)-box 8
STON1	1.4	0.0062		stonin 1
TET1	1.3	0.0024		tet methylcytosine dioxygenase 1
TMEM145	-1.5	0.003		transmembrane protein 145
TMEM79	1.4	0.00075		transmembrane protein 79
TRIM46	1.4	0.0015		tripartite motif containing 46
TTC39C	1.4	0.0015		tetratricopeptide repeat domain 39C
UCA1	-1.4	0.0095		urothelial cancer associated 1 (non-protein coding)
UGT1A3	-1.5	0.0044		UDP glucuronosyltransferase 1 family, polypeptide A3
USP54	-1.5	4.7e-05		ubiquitin specific peptidase 54
WDR5B	1.4	0.001		WD repeat domain 5B
ZNF439	1.6	4e-05		zinc finger protein 439
ZNF615	1.4	0.0056		zinc finger protein 615
TM1: IPA categorized 24 genes involved in construction of tumor morphology.
